# Supplementary material for: Haplotype-based allele mining in the Japan-MAGIC rice population
Source: Sci Rep. 2018 Mar 12;8:4379. doi: 10.1038/s41598-018-22657-3 (PMC5847589; doi:10.1038/s41598-018-22657-3)
Supplement: Supplementary file 2 — Dataset 1 [file 41598_2018_22657_MOESM2_ESM.xlsx]

## Sheet: JAM_SupTable1
Supplementary Dataset 1. Allele classification of all genes of the eight founders.
IDa	Chr	Pos1b	Pos2c	Annotation	Cluster categoryd								No. of cluster categotye
					AK	BE	HO	MI	RU	SU	TC	TK
Os01g0100100	1	2983	10815	RabGAP/TBC domain containing protein.	1	1	1	1	2	1	1	1	2
Os01g0100200	1	11218	12435	Conserved hypothetical protein.	1	1	1	1	2	1	1	1	2
Os01g0100300	1	11372	12284	Cytochrome P450 domain containing protein.	1	1	1	1	2	1	1	1	2
Os01g0100400	1	12721	15685	Similar to Pectinesterase-like protein.	1	1	1	1	3	1	2	1	3
Os01g0100466	1	12808	13978	Hypothetical protein.	1	1	1	1	3	1	2	1	3
Os01g0100500	1	16399	20144	Immunoglobulin-like domain containing protein.	1	1	2	2	3	2	2	2	3
Os01g0100600	1	22841	26892	Single-stranded nucleic acid binding R3H domain containing protein.	1	1	1	1	2	1	1	1	2
Os01g0100650	1	25861	26424	Hypothetical gene.	1	1	2	2	3	2	2	2	3
Os01g0100700	1	27143	28644	Similar to 40S ribosomal protein S5-1.	1	1	2	2	3	2	1	2	3
Os01g0100800	1	29818	34453	Protein of unknown function DUF1664 family protein.	1	1	3	3	4	3	2	3	4
Os01g0100900	1	35623	41136	Pyridoxal phosphate-dependent decarboxylase domain containing protein.	1	1	3	3	4	3	2	3	4
Os01g0101150	1	58658	61090	Hypothetical conserved gene.	1	1	2	2	3	2	2	2	3
Os01g0101200	1	62060	65537	2,3-diketo-5-methylthio-1-phosphopentane phosphatase domain containing protein.	1	1	1	1	3	1	2	2	3
Os01g0101300	1	63350	66302	Similar to MRNA, partial cds, clone: RAFL22-26-L17. (Fragment).	1	1	1	1	3	1	2	2	3
Os01g0101600	1	72816	78349	Immunoglobulin-like fold domain containing protein.	1	1	1	1	2	1	1	1	2
Os01g0101700	1	82426	84095	Similar to chaperone protein dnaJ 20.	1	1	2	2	3	2	2	2	3
Os01g0101800	1	85337	88844	Conserved hypothetical protein.	1	1	2	2	3	2	2	2	3
Os01g0101850	1	86211	88583	Hypothetical protein.	1	1	2	2	3	2	2	2	3
Os01g0101900	1	88883	89228	Similar to OSIGBa0075F02.3 protein.	1	1	2	2	3	2	2	2	3
Os01g0102000	1	89763	91465	Phosphoesterase family protein.	1	1	1	1	3	1	2	1	3
Os01g0102300	1	134300	135439	Similar to thylakoid lumenal 17.9 kDa protein, chloroplast.	1	1	3	3	4	3	2	3	4
Os01g0102400	1	139826	141555	Histone-fold domain containing protein.	1	1	1	1	3	1	2	1	3
Os01g0102500	1	141959	144554	Conserved hypothetical protein.	1	1	2	2	3	2	2	2	3
Os01g0102600	1	145603	147847	Shikimate kinase domain containing protein.	1	1	1	1	2	1	1	1	2
Os01g0102700	1	148085	150568	Translocon-associated beta family protein.	1	1	1	1	3	1	2	1	3
Os01g0102800	1	152853	156449	Similar to chromatin remodeling complex subunit.	1	1	2	2	3	2	2	2	3
Os01g0102850	1	164577	168921	Similar to nitrilase 2.	1	1	1	1	3	1	2	1	3
Os01g0102900	1	169390	170316	Light regulated Lir1 family protein.	1	1	2	2	4	2	3	2	4
Os01g0103000	1	170798	173144	Snf7 family protein.	2	1	3	3	4	3	3	3	4
Os01g0103075	1	178815	180433	Hypothetical protein.	2	1	3	3	4	3	3	3	4
Os01g0103100	1	178607	180575	TGF-beta receptor, type I/II extracellular region family protein.	2	1	3	3	4	3	3	3	4
Os01g0103400	1	185189	185828	Hypothetical gene.	1	1	3	3	4	3	2	3	4
Os01g0103600	1	186250	190904	Similar to sterol-8,7-isomerase.	1	1	3	3	4	3	2	3	4
Os01g0103650	1	187545	188586	Hypothetical gene.	1	1	3	3	4	3	2	3	4
Os01g0103700	1	191037	196287	Conserved hypothetical protein.	1	1	3	3	4	3	2	3	4
Os01g0103800	1	197647	200803	Conserved hypothetical protein.	1	1	4	4	3	4	2	4	4
Os01g0103900	1	201944	206202	Polynucleotidyl transferase, Ribonuclease H fold domain containing protein.	1	1	3	3	2	3	1	3	3
Os01g0104000	1	206131	209606	C-type lectin domain containing protein.	1	1	3	4	5	3	2	4	5
Os01g0104100	1	209771	214173	Similar to protein binding / zinc ion binding.	2	1	4	5	3	4	2	5	5
Os01g0104200	1	216212	217345	No apical meristem (NAM) protein domain containing protein.	2	1	4	5	3	4	2	5	5
Os01g0104400	1	226897	229301	Ricin B-related lectin domain containing protein.	1	1	2	3	3	2	1	2	3
Os01g0104500	1	241680	243440	No apical meristem (NAM) protein domain containing protein.	2	1	5	4	8	7	3	6	8
Os01g0104600	1	248828	256872	Similar to Light-mediated development protein DET1 (Deetiolated1 homolog) (tDET1) (High pigmentation protein 2) (Protein dark green).	2	1	4	6	4	4	3	5	6
Os01g0104800	1	261530	268145	Sas10/Utp3 family protein.	1	1	3	6	6	4	2	5	6
Os01g0104900	1	270179	275084	Transferase family protein.	1	1	3	4	5	4	2	4	5
Os01g0105300	1	284762	291892	Similar to HAT family dimerisation domain containing protein, expressed.	1	2	4	4	6	4	3	5	6
Os01g0105400	1	288372	292296	Similar to Kinesin heavy chain.	1	1	4	4	3	4	2	5	5
Os01g0105700	1	303233	306736	Basic helix-loop-helix dimerisation region bHLH domain containing protein.	1	1	3	4	3	3	2	3	4
Os01g0105800	1	306871	308842	Similar to Iron sulfur assembly protein 1.	1	1	2	2	2	2	1	2	2
Os01g0105900	1	309520	313170	Carbohydrate/purine kinase domain containing protein.	1	1	2	2	2	2	1	2	2
Os01g0106200	1	319754	322205	Similar to RER1A protein (AtRER1A).	1	1	3	4	5	3	2	3	5
Os01g0106300	1	322591	323923	Similar to Isoflavone reductase homolog IRL (EC 1.3.1.-).	1	1	2	3	4	2	1	2	4
Os01g0106400	1	327128	328450	Similar to Isoflavone reductase homolog IRL (EC 1.3.1.-).	1	1	3	4	4	3	2	3	4
Os01g0106500	1	331382	332345	Conserved hypothetical protein.	1	1	3	3	3	3	2	3	3
Os01g0106600	1	332667	333689	Similar to Chitin-binding lectin 1 precursor (PL-I).	1	1	3	3	3	3	2	3	3
Os01g0106700	1	335809	370652	Hypothetical conserved gene.	1	1	4	4	3	4	2	4	4
Os01g0106800	1	371831	374412	Similar to RING-box protein 1A (Regulator of cullins 1a) (dRbx1).	1	1	3	3	2	3	1	3	3
Os01g0106900	1	374728	380713	Similar to 1-deoxy-D-xylulose 5-phosphate reductoisomerase (Fragment).	1	1	4	4	3	4	2	4	4
Os01g0107000	1	383250	386648	Similar to peroxin Pex14.	1	1	3	3	3	3	2	3	3
Os01g0107400	1	392083	392578	Conserved hypothetical protein.	1	1	3	3	3	3	2	3	3
Os01g0107700	1	412625	415823	Similar to LIMONENE cyclase like protein.	1	1	2	3	2	2	1	2	3
Os01g0107750	1	412636	415516	Hypothetical protein.	1	1	2	3	2	2	1	2	3
Os01g0107900	1	416264	420497	Protein of unknown function DUF3506 domain containing protein.	1	1	3	4	3	3	2	3	4
Os01g0108000	1	422539	431217	Conserved hypothetical protein.	1	1	4	3	2	2	1	3	4
Os01g0108200	1	441203	448951	Similar to Prolyl endopeptidase (EC 3.4.21.26) (Post-proline cleaving enzyme) (PE).	1	1	3	3	5	4	2	4	5
Os01g0108400	1	455707	457425	Helix-loop-helix DNA-binding domain containing protein.	1	1	3	2	4	3	1	3	4
Os01g0108500	1	460177	461371	Protein of unknown function DUF3778 domain containing protein.	1	1	3	2	3	3	1	3	3
Os01g0108600	1	478384	481165	Basic helix-loop-helix dimerisation region bHLH domain containing protein.	1	1	3	3	4	3	2	3	4
Os01g0108700	1	482332	482955	Hypothetical protein.	1	1	3	3	4	3	2	3	4
Os01g0108800	1	483887	486492	Protein of unknown function DUF936, plant family protein.	1	1	2	2	3	2	2	2	3
Os01g0109000	1	495711	497253	Similar to Late embryogenesis abundant protein, group 3.	1	1	1	1	2	1	1	1	2
Os01g0109201	1	498612	506251	Hypothetical gene.	1	1	3	3	4	3	2	3	4
Os01g0109300	1	498668	506233	Similar to predicted protein.	1	1	3	3	4	3	2	3	4
Os01g0109366	1	508687	509191	Hypothetical conserved gene.	1	1	2	2	3	2	1	2	3
Os01g0109432	1	509226	509803	Hypothetical gene.	1	1	2	2	3	2	1	2	3
Os01g0109500	1	510752	512142	Conserved hypothetical protein.	1	1	2	2	3	2	1	2	3
Os01g0109700	1	513890	522448	Similar to Paired amphipathic helix repeat-containing protein / transcription regulator-related.	1	1	2	1	3	2	1	2	3
Os01g0109750	1	524671	527980	Paired amphipathic helix domain containing protein.	1	1	1	1	2	1	1	1	2
Os01g0110050	1	536973	538644	Pi homeostasis	1	1	3	3	4	3	2	3	4
Os01g0110100	1	537710	543354	Phosphate (Pi) transporter, Pi homeostasis	1	1	4	5	3	5	2	4	5
Os01g0110200	1	543425	544510	Conserved hypothetical protein.	1	1	3	4	5	4	2	3	5
Os01g0110400	1	549157	552574	Similar to Acetyl-CoA C-acetyltransferase.	1	1	3	4	5	4	2	3	5
Os01g0110500	1	554025	558015	Protein kinase, core domain containing protein.	1	1	4	4	3	4	2	4	4
Os01g0110600	1	554334	557257	Hypothetical protein.	1	1	4	4	3	4	2	4	4
Os01g0110700	1	562088	572092	Similar to Phosphoenolpyruvate carboxylase (EC 4.1.1.31).	1	1	4	4	3	4	2	4	4
Os01g0110800	1	576495	579569	Leucine-rich repeat, plant specific containing protein.	1	1	3	2	4	2	1	2	4
Os01g0111000	1	585876	586445	Pectinesterase inhibitor domain containing protein.	1	1	4	3	2	3	1	3	4
Os01g0111100	1	586445	587696	Cyclophilin-like domain containing protein.	1	1	4	3	2	5	1	6	6
Os01g0111200	1	588917	593714	Like-Sm ribonucleoprotein (LSM)-related domain domain containing protein.	1	1	4	4	3	4	2	4	4
Os01g0111300	1	597009	597804	Conserved hypothetical protein.	1	1	2	3	4	3	1	3	4
Os01g0111400	1	598290	601467	Zinc finger, BED-type predicted domain containing protein.	1	1	4	4	2	4	3	4	4
Os01g0111500	1	603643	605643	Basic helix-loop-helix dimerisation region bHLH domain containing protein.	1	1	5	5	3	4	2	5	5
Os01g0111600	1	612564	615631	Similar to MOTHER of FT and TF1 protein.	2	1	6	6	4	6	3	5	6
Os01g0111700	1	620572	621516	Conserved hypothetical protein.	1	1	3	4	2	4	1	3	4
Os01g0111800	1	624087	624759	Conserved hypothetical protein.	2	1	5	6	3	6	1	4	6
Os01g0111900	1	625986	627009	Glutelin family protein.	2	1	4	4	3	4	1	4	4
Os01g0112000	1	632139	632790	Conserved hypothetical protein.	1	1	3	3	2	3	1	3	3
Os01g0112100	1	635325	639015	Conserved hypothetical protein.	1	1	3	4	2	4	1	3	4
Os01g0112201	1	637962	639060	Hypothetical protein.	1	1	3	3	2	3	1	3	3
Os01g0112300	1	640698	644217	Hypothetical conserved gene.	1	1	3	4	2	3	1	4	4
Os01g0112400	1	645598	646722	Major intrinsic protein family protein.	2	1	4	5	3	4	1	5	5
Os01g0112500	1	648288	651869	Similar to Plakoglobin/armadillo/beta-catenin-like protein (Fragment).	1	1	5	5	3	4	2	6	6
Os01g0112600	1	677029	677602	Conserved hypothetical protein.	2	2	4	5	3	6	1	4	6
Os01g0112800	1	689788	693923	Disease resistance protein domain containing protein.	2	1	6	7	3	4	1	5	7
Os01g0113000	1	700533	706399	Hypothetical conserved gene.	2	1	2	2	1	2	1	2	2
Os01g0113150	1	710956	714232	Disease resistance protein domain containing protein.	2	1	5	6	3	4	1	5	6
Os01g0113200	1	720673	723317	Similar to Receptor serine/threonine kinase.	5	1	3	4	6	2	1	3	6
Os01g0113300	1	723693	726099	Similar to ARK protein (Fragment).	4	1	3	3	5	3	2	3	5
Os01g0113325	1	723736	725885	Hypothetical protein.	3	1	4	4	5	4	2	4	5
Os01g0113350	1	728968	731172	Hypothetical conserved gene.	7	1	6	6	3	4	2	5	7
Os01g0113400	1	731150	738020	Similar to Receptor-like kinase.	4	1	7	7	3	5	2	6	7
Os01g0113450	1	731489	733719	Hypothetical protein.	5	1	6	6	3	4	2	4	6
Os01g0113500	1	734071	737556	Similar to Receptor-like kinase.	2	1	3	3	5	4	1	6	6
Os01g0113600	1	738283	741797	Hypothetical protein.	5	1	4	4	2	4	1	3	5
Os01g0113650	1	738908	740898	Hypothetical conserved gene.	4	1	3	3	2	4	1	3	4
Os01g0113700	1	742860	745177	Similar to Receptor-like kinase.	5	1	4	3	2	4	1	3	5
Os01g0113800	1	745452	748945	Protein kinase, core domain containing protein.	6	1	5	4	3	4	2	4	6
Os01g0113900	1	752080	754992	Similar to Receptor-like protein kinase.	3	1	5	5	2	5	4	5	5
Os01g0113950	1	752189	754829	Hypothetical protein.	3	1	4	4	2	4	2	4	4
Os01g0114000	1	756221	756901	Similar to H0315A08.1 protein.	4	1	6	6	3	6	2	5	6
Os01g0114100	1	767181	769673	Similar to Protein kinase RLK17.	2	1	6	3	7	4	1	5	7
Os01g0114200	1	770284	774374	Conserved hypothetical protein.	2	1	3	3	4	3	1	3	4
Os01g0114300	1	770332	773829	Similar to Receptor-like protein kinase (Fragment).	2	1	3	3	4	3	1	3	4
Os01g0114400	1	774727	775743	Similar to Receptor-like kinase.	2	1	4	5	3	4	1	4	5
Os01g0114402	1	774848	779158	Hypothetical protein.	2	1	4	4	3	4	1	4	4
Os01g0114600	1	786373	788619	Similar to Receptor-like protein kinase.	2	1	3	3	4	3	1	3	4
Os01g0114700	1	789714	792435	Similar to Receptor-like kinase.	4	1	2	2	3	2	1	2	4
Os01g0114800	1	792455	796419	Similar to H0215A08.3 protein.	2	1	3	3	4	3	1	3	4
Os01g0114900	1	794499	795413	Similar to LRK14.	2	1	3	5	4	5	1	5	5
Os01g0115100	1	804097	806932	Hypothetical conserved gene.	1	1	2	2	3	2	1	2	3
Os01g0115200	1	808373	808859	Similar to OSIGBa0140C02.7 protein.	2	1	3	4	5	4	1	4	5
Os01g0115300	1	808174	810139	Hypothetical gene.	2	1	3	3	4	3	1	3	4
Os01g0115500	1	839809	840828	Similar to Receptor-like kinase.	5	2	4	4	6	3	1	4	6
Os01g0115566	1	842002	842757	Similar to Receptor-like kinase.	7	2	6	4	5	3	1	4	7
Os01g0115600	1	843530	847399	Similar to LRK14.	3	2	6	4	7	4	1	5	7
Os01g0115700	1	852249	854568	Similar to Receptor-like kinase.	6	1	5	3	7	2	1	4	7
Os01g0115725	1	852275	854570	Hypothetical protein.	2	1	6	4	7	3	1	5	7
Os01g0115750	1	857897	860583	Similar to Receptor-like protein kinase.	3	1	7	5	2	6	1	4	7
Os01g0115800	1	862579	865249	Similar to Receptor-like kinase.	5	1	3	2	6	4	1	3	6
Os01g0115900	1	865938	869298	Similar to Receptor-like protein kinase.	3	1	6	5	4	7	2	5	7
Os01g0115950	1	863115	865183	Hypothetical protein.	6	1	3	2	7	4	1	5	7
Os01g0116000	1	872458	874817	Similar to Receptor-like protein kinase.	3	1	7	6	8	5	2	4	8
Os01g0116100	1	865786	869533	Conserved hypothetical protein.	3	1	5	4	7	6	2	4	7
Os01g0116101	1	872509	874697	Hypothetical protein.	5	1	3	3	6	4	2	3	6
Os01g0116200	1	911735	914246	Protein kinase, core domain containing protein.	2	1	5	6	3	7	1	4	7
Os01g0116250	1	911978	914143	Hypothetical protein.	2	1	5	5	3	6	1	4	6
Os01g0116300	1	915605	917636	Similar to Receptor-like kinase.	2	1	3	3	6	4	1	5	6
Os01g0116400	1	921078	923630	Protein kinase, core domain containing protein.	4	1	3	3	2	3	1	3	4
Os01g0116600	1	929884	934458	Protein synthesis factor, GTP-binding domain containing protein.	4	1	3	3	5	3	1	2	5
Os01g0116650	1	921296	923591	Hypothetical protein.	3	1	4	4	2	4	1	4	4
Os01g0116800	1	935574	936704	Similar to Receptor-like kinase.	2	1	4	6	3	5	1	4	6
Os01g0116900	1	924451	956639	Protein kinase, catalytic domain domain containing protein.	6	1	2	4	7	5	1	3	7
Os01g0116901	1	935618	938250	Hypothetical protein.	2	1	4	6	3	5	1	4	6
Os01g0117000	1	957907	960626	Similar to Receptor-like kinase ARK1AS.	2	1	3	5	7	4	1	6	7
Os01g0117025	1	957952	960545	Hypothetical protein.	2	1	5	6	4	3	1	7	7
Os01g0117100	1	961799	965151	Similar to Receptor kinase LRK10.	2	1	7	4	6	3	1	5	7
Os01g0117200	1	969340	973327	Similar to ARK protein (Fragment).	1	1	4	3	2	5	1	6	6
Os01g0117266	1	976766	977218	Conserved hypothetical protein.	1	1	4	2	5	3	1	6	6
Os01g0117300	1	979238	980546	Similar to Receptor kinase LRK10.	1	1	5	2	6	4	1	3	6
Os01g0117400	1	984510	985133	Similar to Receptor-like kinase.	1	1	3	2	2	4	1	5	5
Os01g0117450	1	984536	986741	Hypothetical protein.	1	1	2	2	2	3	1	2	3
Os01g0117500	1	987676	990745	Similar to Receptor kinase LRK10.	1	1	4	6	3	2	1	5	6
Os01g0117600	1	994712	997262	Protein kinase, catalytic domain domain containing protein.	1	1	3	5	4	5	2	3	5
Os01g0117650	1	994955	997150	Hypothetical protein.	1	1	3	4	3	4	2	3	4
Os01g0117700	1	997918	1000997	Similar to LRK14.	1	1	4	6	3	5	2	4	6
Os01g0117900	1	1010259	1012400	Similar to nodulin-like protein.	1	1	4	4	3	4	2	4	4
Os01g0118000	1	1016065	1019435	Similar to Fructose-bisphosphate aldolase (EC 4.1.2.13) (Fragment).	1	1	3	3	5	3	4	2	5
Os01g0118100	1	1024186	1030112	Similar to Fructose-bisphosphate aldolase.	1	1	4	4	2	4	3	1	4
Os01g0118300	1	1046604	1053166	Similar to Phosphatidyl serine synthase.	1	1	2	2	4	2	3	1	4
Os01g0118400	1	1057177	1059852	Similar to HGA6.	1	1	3	3	4	3	2	1	4
Os01g0118600	1	1066678	1069673	Similar to Hga5 protein.	1	1	4	4	3	4	2	1	4
Os01g0118700	1	1071962	1074829	Similar to HGA4.	1	1	3	4	5	3	2	1	5
Os01g0119000	1	1078565	1081597	Glycosyltransferase AER61, uncharacterized domain containing protein.	1	1	4	4	3	4	2	1	4
Os01g0119100	1	1090194	1092825	Similar to Glycosyltransferase.	1	1	3	3	4	3	2	2	4
Os01g0119500	1	1103782	1106890	Protein of unknown function DUF1618 domain containing protein.	1	1	4	4	5	4	3	2	5
Os01g0120300	1	1145920	1153828	Similar to EMB2369 (EMBRYO DEFECTIVE 2369); ATP binding / aminoacyl-tRNA ligase/ leucine-tRNA ligase/ nucleotide binding.	1	1	2	3	1	3	1	1	3
Os01g0120400	1	1155293	1158444	Alanyl-tRNA synthetase, class IIc family protein.	1	1	4	3	2	5	2	1	5
Os01g0120500	1	1160198	1164619	Similar to PAP fibrillin domain containing protein,expressed.	1	1	4	3	2	5	2	1	5
Os01g0120600	1	1165737	1168396	Similar to Oxidoreductase NAD-binding domain containing protein, expressed.	1	1	3	3	2	4	2	2	4
Os01g0120700	1	1168737	1171126	Similar to sarcoplasmic reticulum histidine-rich calcium-binding protein.	1	1	3	3	2	4	2	2	4
Os01g0120800	1	1171902	1179370	Similar to Eukaryotic translation initiation factor 3 subunit 10 (eIF-3 theta) (Eukaryotic translation initiation factor 3 large subunit) (eIF3a).	1	1	4	4	3	5	3	2	5
Os01g0121000	1	1181317	1182147	Conserved hypothetical protein.	1	1	2	2	1	2	1	1	2
Os01g0121100	1	1183466	1186699	Similar to SLL2.	1	1	3	3	2	3	2	1	3
Os01g0121200	1	1186667	1191013	Zinc finger, RING/FYVE/PHD-type domain containing protein.	1	1	3	3	2	3	2	1	3
Os01g0121300	1	1198687	1203502	Conserved hypothetical protein.	1	1	2	2	1	2	2	1	2
Os01g0121400	1	1198958	1203465	Hypothetical protein.	1	1	2	2	1	2	2	1	2
Os01g0121500	1	1217319	1218116	Conserved hypothetical protein.	1	2	2	2	3	2	2	2	3
Os01g0121600	1	1223134	1223887	Conserved hypothetical protein.	1	2	2	2	3	2	2	1	3
Os01g0121700	1	1224012	1230500	ABC transporter-like domain containing protein.	1	2	2	2	3	2	2	2	3
Os01g0121800	1	1232493	1236760	Glycosyl transferase, family 14 protein.	1	2	2	2	3	2	2	2	3
Os01g0121900	1	1238623	1240005	Seven-in-absentia protein, sina domain containing protein.	1	2	1	1	3	1	2	1	3
Os01g0121950	1	1240943	1242391	Hypothetical conserved gene.	1	1	1	1	2	1	1	1	2
Os01g0122000	1	1249881	1251421	Conserved hypothetical protein.	1	1	1	1	2	1	1	1	2
Os01g0122200	1	1254028	1255635	Seven In Absentia Homolog-type domain containing protein.	1	2	2	2	3	2	2	2	3
Os01g0122367	1	1254331	1255339	Hypothetical protein.	1	2	2	2	3	2	2	2	3
Os01g0122534	1	1264331	1265206	Hypothetical protein.	1	1	1	1	2	1	1	1	2
Os01g0122701	1	1264968	1265273	Conserved hypothetical protein.	1	1	1	1	2	1	1	1	2
Os01g0123500	1	1328172	1329191	Conserved hypothetical protein.	1	2	2	2	3	2	2	1	3
Os01g0123700	1	1333752	1334769	Zinc finger, RING-type domain containing protein.	1	2	2	2	3	2	2	1	3
Os01g0123800	1	1335864	1337407	Seven-in-absentia protein, sina domain containing protein.	1	2	2	2	3	2	2	1	3
Os01g0123900	1	1338241	1339098	Similar to Bowman-Birk type proteinase inhibitor (EBI).	1	2	2	2	3	2	2	1	3
Os01g0124000	1	1341368	1342277	Similar to Bowman Birk trypsin inhibitor.	1	2	2	2	3	2	2	1	3
Os01g0124100	1	1345118	1346047	Proteinase inhibitor I12, Bowman-Birk family protein.	1	3	2	2	4	2	3	1	4
Os01g0124200	1	1347665	1348723	Similar to Bowman Birk trypsin inhibitor.	1	3	2	2	4	2	3	1	4
Os01g0124401	1	1353705	1354767	Similar to Bowman-Birk type bran trypsin inhibitor.	1	4	3	3	5	3	2	1	5
Os01g0124550	1	1356759	1361044	Hypothetical protein.	1	3	2	2	4	2	3	1	4
Os01g0124600	1	1363710	1364282	Similar to cDNA clone:001-125-E08, full insert sequence.	2	3	2	2	5	2	4	1	5
Os01g0124650	1	1365586	1366432	Hypothetical conserved gene.	2	4	2	2	3	2	5	1	5
Os01g0124700	1	1365703	1366502	Hypothetical protein.	2	4	2	2	3	2	5	1	5
Os01g0124900	1	1369191	1374138	Seven-in-absentia protein, sina domain containing protein.	2	4	2	2	3	2	5	1	5
Os01g0125000	1	1375169	1376327	Seven-in-absentia protein, sina domain containing protein.	1	3	1	1	2	1	3	1	3
Os01g0125500	1	1395980	1396825	Seven-in-absentia protein, sina domain containing protein.	1	2	1	1	4	1	3	1	4
Os01g0125550	1	1401419	1403419	Conserved hypothetical protein.	1	2	1	1	3	1	2	1	3
Os01g0125600	1	1404816	1406889	Heavy metal transport/detoxification protein domain containing protein.	1	2	1	1	3	1	2	1	3
Os01g0125700	1	1410987	1413093	Conserved hypothetical protein.	1	2	1	1	3	1	2	1	3
Os01g0125800	1	1413839	1418982	WD40/YVTN repeat-like domain containing protein.	1	4	1	1	5	1	3	2	5
Os01g0125850	1	1413847	1418662	Hypothetical protein.	1	4	1	1	5	1	3	2	5
Os01g0125900	1	1421693	1427650	Ubiquitin-conjugating enzyme/RWD-like domain containing protein.	1	4	1	1	5	1	3	2	5
Os01g0126000	1	1433755	1434955	Hypothetical gene.	1	4	1	2	3	1	4	1	4
Os01g0126100	1	1433996	1436809	Cupredoxin domain containing protein.	1	4	2	2	3	2	4	1	4
Os01g0126200	1	1437163	1445599	Similar to LPR1 (Low Phosphate Root1); copper ion binding / oxidoreductase, acting on diphenols and related substances as donors, oxygen as acceptor.	1	3	2	2	4	2	3	1	4
Os01g0126401	1	1445541	1449450	Hypothetical gene.	1	3	2	2	4	2	3	1	4
Os01g0126600	1	1447690	1450473	Similar to X1 (Fragment).	1	3	2	2	3	2	3	1	3
Os01g0126900	1	1486400	1488897	Similar to spore coat protein-like protein [Oryza sativa (japonica cultivar-group)].	2	4	2	2	3	2	5	1	5
Os01g0127000	1	1490494	1492334	Similar to multi-copper oxidase type I family protein.	1	3	1	1	2	1	4	1	4
Os01g0127100	1	1490993	1492680	Hypothetical protein.	1	3	1	1	2	1	4	1	4
Os01g0127200	1	1497241	1500606	Similar to predicted protein.	1	3	2	2	1	2	3	1	3
Os01g0127300	1	1504037	1508057	SufBD family protein.	1	2	1	1	1	1	2	1	2
Os01g0127400	1	1508213	1510771	Protein of unknown function DUF3326 domain containing protein.	1	2	1	1	1	1	3	1	3
Os01g0127450	1	1511964	1512646	Similar to MYBL2 (ARABIDOPSIS MYB-LIKE 2); DNA binding / transcription factor.	1	3	2	2	2	2	3	1	3
Os01g0127500	1	1513138	1514432	NAD(P)-binding domain containing protein.	1	3	2	2	2	2	4	1	4
Os01g0127600	1	1515837	1516714	Similar to Bowman-Birk type proteinase inhibitor D-II precursor (IV).	1	4	2	2	3	2	5	1	5
Os01g0127700	1	1518247	1521601	Conserved hypothetical protein.	1	4	2	2	3	2	4	1	4
Os01g0127900	1	1534135	1539601	Mannose-6-phosphate isomerase domain containing protein.	1	2	3	3	4	3	2	1	4
Os01g0128000	1	1549241	1551011	Myb transcription factor domain containing protein.	1	2	3	3	4	3	2	1	4
Os01g0128100	1	1562618	1566554	Similar to Bifunctional nuclease (Fragment).	1	2	2	2	4	2	2	3	4
Os01g0128200	1	1566147	1569467	Similar to Nuclease I.	1	2	2	2	3	2	2	2	3
Os01g0128250	1	1567453	1568989	Hypothetical gene.	1	2	2	2	3	2	2	2	3
Os01g0128300	1	1569644	1570940	Similar to predicted protein.	1	2	2	2	4	2	3	1	4
Os01g0128400	1	1571479	1576596	Protein of unknown function DUF2359, TMEM214 domain containing protein.	1	1	3	2	4	3	1	1	4
Os01g0128700	1	1597486	1598510	Conserved hypothetical protein.	1	2	4	3	3	3	2	1	4
Os01g0128800	1	1598995	1605729	Similar to plant synaptotagmin.	1	2	3	3	3	3	2	1	3
Os01g0129200	1	1625159	1626574	C2H2 zinc-finger transcription factor, Floral organ identity, Cellular proliferation	1	3	4	4	4	4	3	2	4
Os01g0129500	1	1641272	1644151	Protein of unknown function DUF1666 family protein.	1	1	2	3	1	2	1	1	3
Os01g0129550	1	1641526	1642777	Hypothetical gene.	1	1	2	3	1	2	1	1	3
Os01g0129600	1	1657306	1658388	Similar to LBD40 (LOB DOMAIN-CONTAINING PROTEIN 40).	1	1	2	2	1	2	1	1	2
Os01g0129800	1	1670475	1670997	Conserved hypothetical protein.	1	2	2	2	2	2	2	1	2
Os01g0130000	1	1673503	1677066	Cation efflux protein family protein.	1	2	3	3	3	3	2	1	3
Os01g0130100	1	1673866	1674692	Hypothetical gene.	1	2	2	2	3	2	2	1	3
Os01g0130200	1	1685427	1685810	Hypothetical conserved gene.	1	2	3	3	3	3	2	2	3
Os01g0130400	1	1698203	1703090	Similar to Alpha-xylosidase precursor (Fragment).	1	2	3	3	3	3	2	2	3
Os01g0130500	1	1700523	1702512	Similar to Alpha-xylosidase precursor (Fragment).	1	2	3	3	3	3	2	2	3
Os01g0130900	1	1712137	1712947	Conserved hypothetical protein.	1	2	3	4	3	4	2	2	4
Os01g0131250	1	1733867	1738307	Hypothetical gene.	1	2	4	3	3	4	2	2	4
Os01g0131300	1	1738868	1739820	Conserved hypothetical protein.	1	2	3	3	3	3	2	2	3
Os01g0131450	1	1746447	1748328	Hypothetical protein.	1	2	4	3	4	4	2	2	4
Os01g0131600	1	1746416	1748544	Hypothetical conserved gene.	1	2	4	3	4	4	2	2	4
Os01g0131800	1	1754374	1757590	Signal peptidase 22 kDa subunit family protein.	1	1	2	2	2	2	1	1	2
Os01g0131900	1	1757812	1758730	Similar to Wound-induced protease inhibitor (WIP1).	1	1	2	2	2	2	1	1	2
Os01g0132000	1	1760310	1761065	Similar to Wound-induced protease inhibitor (WIP1).	1	2	3	3	3	3	2	2	3
Os01g0132050	1	1764784	1770260	Hypothetical protein.	1	2	3	3	4	4	2	2	4
Os01g0132100	1	1765373	1768669	Leucine-rich repeat domain containing protein.	1	2	3	3	3	3	2	2	3
Os01g0132200	1	1771497	1772410	Conserved hypothetical protein.	1	1	2	3	3	3	1	1	3
Os01g0132400	1	1776044	1778105	Conserved hypothetical protein.	1	1	2	2	2	2	1	1	2
Os01g0132500	1	1781075	1782386	Protein of unknown function DUF1639 domain containing protein.	1	2	4	4	3	4	2	2	4
Os01g0132700	1	1787870	1791456	Surfeit locus 5 family protein.	1	2	4	4	3	4	2	2	4
Os01g0132766	1	1801983	1803280	Zinc finger, C2H2-like domain containing protein.	1	2	3	3	3	3	2	2	3
Os01g0132800	1	1813011	1817601	Peptidyl-tRNA hydrolase family protein.	1	2	4	5	4	4	3	2	5
Os01g0133100	1	1834110	1836549	Conserved hypothetical protein.	1	2	3	3	3	3	2	2	3
Os01g0133200	1	1838282	1839194	Conserved hypothetical protein.	1	2	3	3	3	3	2	2	3
Os01g0133400	1	1844263	1849102	Similar to Hexose transporter (Fragment).	1	2	3	3	3	3	2	2	3
Os01g0133500	1	1849887	1856251	Beta-lactamase-like domain containing protein.	1	2	3	4	3	4	2	2	4
Os01g0133600	1	1857083	1858534	Hypothetical conserved gene.	1	2	3	4	3	3	2	2	4
Os01g0133650	1	1857805	1858452	Hypothetical gene.	1	2	3	4	3	3	2	2	4
Os01g0133700	1	1865027	1866109	Glycosyl transferase, family 14 domain containing protein.	1	2	3	4	3	3	2	2	4
Os01g0133799	1	1865455	1866126	Hypothetical protein.	1	2	3	4	3	3	2	2	4
Os01g0133832	1	1868093	1868762	Hypothetical gene.	1	2	3	3	3	3	2	2	3
Os01g0133866	1	1869486	1870071	Hypothetical protein.	1	2	3	3	3	3	2	2	3
Os01g0133900	1	1869773	1870408	Similar to predicted protein.	1	2	3	3	3	3	2	2	3
Os01g0134200	1	1876913	1879901	Similar to Universal stress protein family protein.	1	2	3	4	4	3	2	2	4
Os01g0134500	1	1888525	1892262	Similar to Delta-7-sterol-C5(6)-desaturase (EC 1.3.3.-) (Delta-7-C-5 sterol desaturase) (Delta7-sterol-C5-desaturase).	1	2	3	3	3	3	2	2	3
Os01g0134700	1	1902741	1904902	Calmodulin binding protein-like family protein.	1	1	2	2	2	2	1	1	2
Os01g0134800	1	1906717	1908131	Similar to (1,4)-beta-xylan endohydrolase, isoenzyme X-II (EC 3.2.1.8) (Fragment).	1	1	2	2	2	2	1	1	2
Os01g0134850	1	1906985	1909022	Hypothetical protein.	1	1	2	2	2	2	1	1	2
Os01g0134900	1	1912561	1915094	(1,4)-beta-xylan endohydrolase, isoenzyme X-II (EC 3.2.1.8) (Fragment).	1	1	3	4	4	4	2	1	4
Os01g0135000	1	1914497	1916083	Similar to 1,4-beta-D xylan xylanohydrolase (Fragment).	1	2	3	3	3	3	2	2	3
Os01g0135600	1	1928167	1930288	Conserved hypothetical protein.	1	2	3	4	4	4	2	2	4
Os01g0135700	1	1931016	1931904	EF-HAND 2 domain containing protein.	1	2	3	3	3	3	2	2	3
Os01g0135800	1	1934117	1934924	Similar to Cytosolic class I small heat shock protein 3B (Fragment).	1	2	3	3	3	3	2	2	3
Os01g0135900	1	1941012	1941851	Similar to Cytosolic class I small heat shock protein 3C (Fragment).	1	2	3	4	4	4	2	2	4
Os01g0136000	1	1944276	1944948	Similar to Cytosolic class I small heat-shock protein HSP17.5.	1	2	3	4	4	4	2	2	4
Os01g0136050	1	1944426	1944968	Similar to 16.9 kDa heat shock protein.	1	2	3	4	4	4	2	2	4
Os01g0136100	1	1948773	1949587	16.9 kDa class I heat shock protein 1.	1	1	2	4	4	3	1	1	4
Os01g0136200	1	1951930	1952681	16.9 kDa class I heat shock protein 1.	1	1	2	3	3	3	1	1	3
Os01g0136300	1	1955181	1955914	Conserved hypothetical protein.	1	2	3	4	4	3	2	2	4
Os01g0136400	1	1957847	1967451	Protein kinase, core domain containing protein.	1	2	5	3	5	4	2	2	5
Os01g0136450	1	1961587	1962403	Conserved hypothetical protein.	1	1	2	5	3	4	1	1	5
Os01g0136500	1	1962884	1963627	Conserved hypothetical protein.	1	1	2	2	2	2	1	1	2
Os01g0136502	1	1966504	1967491	Hypothetical protein.	1	2	4	3	4	4	2	1	4
Os01g0136600	1	1970071	1970782	Conserved hypothetical protein.	1	2	4	3	5	4	2	2	5
Os01g0136700	1	1971228	1975465	Conserved hypothetical protein.	1	2	3	4	6	5	2	2	6
Os01g0136800	1	1977423	1982484	Protein kinase, core domain containing protein.	1	1	2	3	3	3	1	1	3
Os01g0136850	1	1977659	1982249	Hypothetical protein.	1	1	2	3	3	3	1	1	3
Os01g0136900	1	1984267	1986150	Similar to Stress-induced receptor-like kinase 2.	1	1	2	3	4	3	1	1	4
Os01g0137125	1	1988797	1996845	Hypothetical protein.	1	2	3	4	6	5	2	2	6
Os01g0137200	1	1993553	1994320	Hypothetical conserved gene.	1	2	3	5	4	6	2	2	6
Os01g0137250	1	1995550	1996857	Similar to Stress-induced receptor-like kinase 2.	1	2	3	4	6	5	2	2	6
Os01g0137266	1	1998852	1999549	Hypothetical protein.	1	1	2	3	2	4	1	1	4
Os01g0137282	1	1998872	1999654	Conserved hypothetical protein.	1	1	2	3	2	4	1	1	4
Os01g0137300	1	2000724	2003913	Hypothetical protein.	1	2	5	3	5	4	2	2	5
Os01g0137400	1	1988716	2003083	Protein kinase, catalytic domain domain containing protein.	1	2	4	3	6	5	2	2	6
Os01g0137500	1	2014791	2018248	Protein kinase, catalytic domain domain containing protein.	1	2	6	4	3	5	2	2	6
Os01g0137550	1	2015899	2018829	Similar to H0215A08.3 protein.	1	1	5	3	2	4	1	1	5
Os01g0137700	1	2023879	2026177	Conserved hypothetical protein.	1	2	5	4	5	3	2	2	5
Os01g0137950	1	2037202	2038198	Similar to predicted protein.	1	2	3	4	6	5	2	2	6
Os01g0138000	1	2042088	2042762	Hypothetical protein.	1	1	4	5	2	3	1	1	5
Os01g0138100	1	2046146	2053048	Conserved hypothetical protein.	1	2	5	4	3	6	2	2	6
Os01g0138232	1	2048615	2049566	Hypothetical protein.	1	2	4	5	3	4	2	2	5
Os01g0138300	1	2048717	2052514	Conserved hypothetical protein.	1	2	3	5	3	4	2	2	5
Os01g0138400	1	2053583	2057636	Serine/threonine protein kinase domain containing protein.	1	1	2	3	3	3	1	1	3
Os01g0138451	1	2053618	2054336	Hypothetical protein.	1	1	2	3	3	3	1	1	3
Os01g0138500	1	2059309	2062226	Protein of unknown function DUF789 family protein.	1	2	3	4	4	4	2	2	4
Os01g0138600	1	2063615	2065995	phosphotransferase system, PEP-utilising enzyme, N-terminal domain containing protein.	1	2	4	4	3	4	2	2	4
Os01g0138800	1	2071843	2073609	Peptidase C26 domain containing protein.	1	5	4	4	3	4	5	2	5
Os01g0138900	1	2074795	2077903	Mandelate racemase/muconate lactonizing enzyme family protein.	1	3	2	2	2	2	3	2	3
Os01g0139000	1	2080112	2081303	Reticulon family protein.	1	2	3	3	3	3	2	3	3
Os01g0139200	1	2084490	2087203	Octicosapeptide/Phox/Bem1p domain containing protein.	1	2	3	3	3	3	2	3	3
Os01g0139600	1	2097192	2100692	Similar to Lipid phosphate phosphatase 2 (EC 3.1.3.-) (AtLPP2) (Phosphatidic acid phosphatase 2) (AtPAP2) (Prenyl diphosphate phosphatase).	1	2	3	3	3	3	2	3	3
Os01g0139700	1	2102113	2102672	Conserved hypothetical protein.	1	2	4	3	4	4	2	4	4
Os01g0139900	1	2108961	2109677	Conserved hypothetical protein.	1	3	4	2	5	4	3	4	5
Os01g0140100	1	2120489	2122320	Peptidase A1 domain containing protein.	1	2	4	1	4	4	2	3	4
Os01g0140400	1	2131013	2137293	Similar to leucine-rich repeat protein-related.	1	2	3	1	4	4	2	4	4
Os01g0140500	1	2137800	2138539	Similar to 60S ribosomal protein L26B.	1	2	3	1	4	3	2	4	4
Os01g0140700	1	2154326	2155279	Similar to RAV2 (REGULATOR OF THE ATPASE OF THE VACUOLAR MEMBRANE); DNA binding / transcription factor.	1	2	3	1	3	3	2	3	3
Os01g0141000	1	2202278	2203787	Similar to RAV-like protein.	1	2	3	1	3	3	2	4	4
Os01g0141100	1	2215662	2222812	Similar to Salt-induced AAA-Type ATPase.	1	2	3	1	3	3	2	3	3
Os01g0141150	1	2216130	2222523	Hypothetical gene.	1	2	3	1	3	3	2	3	3
Os01g0141300	1	2226409	2229526	Similar to vacuolar sorting protein 4b.	1	3	4	2	4	4	3	4	4
Os01g0141450	1	2226816	2229461	Hypothetical gene.	1	3	4	2	4	4	3	4	4
Os01g0141600	1	2245732	2250435	Protein of unknown function DUF647 family protein.	1	2	4	1	3	4	2	3	4
Os01g0141700	1	2250838	2255073	Similar to predicted protein.	1	3	5	1	4	5	2	4	5
Os01g0141900	1	2261501	2266230	Conserved hypothetical protein.	1	4	2	1	2	2	3	2	4
Os01g0142100	1	2266281	2271051	Peptidase M50 family protein.	1	2	3	1	3	3	2	3	3
Os01g0142200	1	2271163	2273724	Kinase binding protein CGI-121 domain containing protein.	1	2	3	1	3	3	2	3	3
Os01g0142300	1	2275239	2278860	Glycosyl transferase, group 1 domain containing protein.	1	2	3	1	3	3	2	3	3
Os01g0142500	1	2281913	2284775	Homeodomain-like containing protein.	1	2	4	1	4	3	2	4	4
Os01g0142600	1	2292239	2294340	Conserved hypothetical protein.	1	2	4	1	3	3	2	4	4
Os01g0142800	1	2294904	2298329	Similar to Peptide transporter.	1	2	3	1	3	3	2	3	3
Os01g0142875	1	2296049	2297950	Hypothetical protein.	1	2	3	1	3	3	2	3	3
Os01g0142950	1	2338166	2342048	Conserved hypothetical protein.	1	3	5	1	4	4	2	4	5
Os01g0143100	1	2350069	2353502	Adenine nucleotide translocator 1 domain containing protein.	1	5	4	1	4	3	2	4	5
Os01g0143300	1	2357871	2360437	Similar to Glycine-rich protein (Fragment).	1	4	3	1	6	5	2	6	6
Os01g0143350	1	2358098	2360393	Hypothetical gene.	1	4	3	1	6	5	2	6	6
Os01g0143400	1	2361799	2363814	Protein of unknown function DUF594 domain containing protein.	1	4	3	1	3	3	2	3	4
Os01g0143700	1	2372323	2374066	Similar to Mitochondrial glycoprotein.	1	3	4	1	4	4	2	4	4
Os01g0143750	1	2372336	2374091	Hypothetical protein.	1	3	3	1	3	3	2	3	3
Os01g0143800	1	2374541	2376761	Mitochondrial glycoprotein family protein.	1	3	3	1	3	3	2	3	3
Os01g0143900	1	2377369	2377984	Conserved hypothetical protein.	1	2	2	1	2	2	3	2	3
Os01g0144000	1	2378825	2382584	Conserved hypothetical protein.	1	2	4	1	4	4	3	4	4
Os01g0144100	1	2383611	2385593	Similar to Thylakoid lumenal 15 kDa protein, chloroplast precursor (p15).	1	2	3	1	3	3	4	3	4
Os01g0144200	1	2386373	2388597	Vacuolar import and degradation protein Vid24 domain containing protein.	1	2	4	1	4	4	3	4	4
Os01g0144300	1	2388605	2390483	Conserved hypothetical protein.	1	4	2	1	2	2	3	2	4
Os01g0144340	1	2391464	2397295	Similar to Actin-related protein 5.	1	4	2	1	2	2	3	2	4
Os01g0144380	1	2393483	2398292	Hypothetical gene.	1	3	2	1	2	2	4	2	4
Os01g0144500	1	2400945	2402336	Ubiquitin fusion degradation protein UFD1 domain containing protein.	1	4	2	1	2	2	3	2	4
Os01g0144600	1	2403276	2405947	Conserved hypothetical protein.	1	5	3	1	3	3	2	4	5
Os01g0144700	1	2406475	2408051	Conserved hypothetical protein.	1	2	4	1	4	4	3	5	5
Os01g0144800	1	2414271	2415072	Protein of unknown function DUF3681 domain containing protein.	1	1	2	1	2	2	3	2	3
Os01g0144900	1	2416643	2418825	Hypothetical protein.	1	2	4	1	4	4	5	3	5
Os01g0145000	1	2422347	2422682	Hypothetical conserved gene.	1	4	3	1	3	3	2	3	4
Os01g0145200	1	2434793	2438772	Protein of unknown function DUF3681 domain containing protein.	1	1	3	1	4	5	2	4	5
Os01g0145600	1	2453742	2456495	Conserved hypothetical protein.	1	2	5	1	7	6	3	4	7
Os01g0146101	1	2488413	2491357	Conserved hypothetical protein.	1	2	5	1	4	5	3	6	6
Os01g0146200	1	2500280	2501248	Protein of unknown function DUF3681 domain containing protein.	1	2	3	1	5	4	4	3	5
Os01g0146600	1	2530890	2531390	Conserved hypothetical protein.	1	3	4	1	6	5	2	5	6
Os01g0146801	1	2541950	2542484	Conserved hypothetical protein.	1	1	3	1	4	6	2	5	6
Os01g0147001	1	2550946	2551461	Similar to H0212B02.9 protein.	1	2	4	1	4	4	3	4	4
Os01g0147200	1	2560897	2565321	IWS1, C-terminal family protein.	1	3	2	1	2	2	3	2	3
Os01g0147250	1	2566663	2569855	Hypothetical gene.	1	2	3	1	3	3	4	3	4
Os01g0147300	1	2568051	2570029	Similar to membrane protein.	1	2	3	1	3	3	3	3	3
Os01g0147400	1	2570072	2571010	Uncharacterised domain XH domain containing protein.	1	2	4	1	5	5	3	5	5
Os01g0147600	1	2573049	2577415	Conserved hypothetical protein.	1	2	3	1	3	5	4	3	5
Os01g0147700	1	2579565	2583575	Region of unknown function XH domain containing protein.	1	4	3	1	3	3	2	3	4
Os01g0147800	1	2584986	2587547	Domain of unknown function DUF547 domain containing protein.	1	3	2	1	2	2	4	2	4
Os01g0147850	1	2585294	2585668	Hypothetical protein.	1	3	2	1	2	2	4	2	4
Os01g0147900	1	2589835	2593568	Triosephosphate isomerase, cytosolic (EC 5.3.1.1) (TIM) (Triose- phosphate isomerase).	1	3	2	1	2	2	4	2	4
Os01g0148000	1	2599732	2603593	Similar to predicted protein.	1	2	4	1	4	4	3	4	4
Os01g0148050	1	2605614	2612731	Hypothetical conserved gene.	1	4	2	1	2	2	3	2	4
Os01g0148100	1	2613672	2623190	Conserved hypothetical protein.	1	4	3	1	3	3	2	3	4
Os01g0148200	1	2629374	2630050	Hypothetical protein.	1	2	3	1	3	3	1	3	3
Os01g0148400	1	2632618	2637829	Brix domain containing protein.	1	3	3	1	3	3	2	4	4
Os01g0148500	1	2641000	2644665	Protein of unknown function DUF1677, Oryza sativa family protein.	1	2	3	1	4	4	3	4	4
Os01g0148700	1	2652648	2655564	Protein of unknown function DUF1677, Oryza sativa family protein.	1	2	4	1	5	5	3	5	5
Os01g0149200	1	2665085	2668967	Hypothetical gene.	1	5	2	1	3	4	6	2	6
Os01g0149350	1	2669251	2674068	NB-ARC domain containing protein.	1	5	3	1	6	6	2	4	6
Os01g0149400	1	2674414	2674683	Hypothetical protein.	1	4	3	1	3	3	2	3	4
Os01g0149500	1	2683222	2686364	Similar to Resistance gene analog PIC23 (Fragment).	1	4	3	1	3	3	2	3	4
Os01g0149600	1	2686486	2687266	Similar to Histone H2B.2.	1	3	2	1	2	2	4	2	4
Os01g0149700	1	2688460	2692024	Hypothetical conserved gene.	1	2	3	1	3	3	4	3	4
Os01g0149750	1	2688638	2691961	Hypothetical protein.	1	2	3	1	3	3	4	3	4
Os01g0149800	1	2693231	2695079	Metallothionein-like protein type 2.	1	2	2	1	2	2	3	2	3
Os01g0149900	1	2699128	2703491	Conserved hypothetical protein.	1	5	4	1	3	3	2	3	5
Os01g0150000	1	2707624	2711422	Similar to Synaptic glycoprotein SC2.	1	4	3	1	3	3	2	3	4
Os01g0150100	1	2713300	2717425	Similar to Geranylgeranyltransferase type I beta subunit.	1	3	4	1	4	4	2	4	4
Os01g0150200	1	2717836	2721203	Protein-tyrosine phosphatase-like, PTPLA domain containing protein.	1	3	2	1	2	2	3	2	3
Os01g0150400	1	2722605	2726163	Similar to 3-hydroxyacyl-CoA dehydratase PASTICCINO 2A.	1	3	2	1	2	2	2	2	3
Os01g0150500	1	2727751	2736707	Similar to 3-hydroxyacyl-CoA dehydratase PASTICCINO 2A.	1	3	2	1	4	2	5	2	5
Os01g0150700	1	2731396	2736842	Hypothetical conserved gene.	1	4	6	1	5	3	2	6	6
Os01g0150800	1	2742507	2747439	Protein-tyrosine phosphatase-like, PTPLA domain containing protein.	1	2	4	1	3	3	5	3	5
Os01g0150900	1	2752144	2761554	Conserved hypothetical protein.	1	6	3	1	4	3	5	2	6
Os01g0150950	1	2753663	2755342	Conserved hypothetical protein.	1	7	4	1	3	6	2	5	7
Os01g0151100	1	2765779	2768602	HSP20-like chaperone domain containing protein.	1	3	2	1	2	2	4	2	4
Os01g0151200	1	2770142	2774609	Similar to Inner membrane protein ALBINO3, chloroplast precursor. Splice isoform 2.	1	2	4	1	4	4	4	3	4
Os01g0151400	1	2776973	2781723	Similar to Gamma-glutamyl transferase.	1	3	7	2	5	6	5	4	7
Os01g0151500	1	2783189	2790377	Similar to GGT4 (GAMMA-GLUTAMYL TRANSPEPTIDASE 4); gamma-glutamyltransferase/ glutathione gamma-glutamylcysteinyltransferase.	1	3	6	2	6	6	4	5	6
Os01g0151600	1	2791418	2795857	Conserved hypothetical protein.	1	4	3	1	3	3	2	3	4
Os01g0151700	1	2800516	2803701	Similar to Short-chain dehydrogenase Tic32.	1	3	5	1	4	5	2	5	5
Os01g0151750	1	2801825	2802125	Hypothetical conserved gene.	1	2	5	1	4	5	3	5	5
Os01g0151900	1	2805586	2808152	Pentatricopeptide repeat domain containing protein.	1	2	5	1	4	6	3	5	6
Os01g0152000	1	2810313	2815017	Protein kinase, core domain containing protein.	1	2	4	1	5	5	3	5	5
Os01g0152050	1	2811498	2819553	Hypothetical protein.	1	2	3	1	5	5	4	5	5
Os01g0152100	1	2815148	2816554	F-box domain, Skp2-like domain containing protein.	1	2	3	1	5	5	5	4	5
Os01g0152200	1	2817650	2818897	F-box domain, Skp2-like domain containing protein.	1	2	3	1	5	4	6	5	6
Os01g0152300	1	2820074	2820744	Similar to Histone H2B.1.	1	2	3	1	6	5	4	6	6
Os01g0152500	1	2826116	2828930	Hypothetical conserved gene.	1	3	3	1	2	3	2	3	3
Os01g0152600	1	2830325	2833623	Protein kinase, catalytic domain domain containing protein.	1	5	3	1	2	3	4	3	5
Os01g0152687	1	2835281	2836233	Serine-threonine/tyrosine-protein kinase domain containing protein.	1	4	3	1	3	3	2	3	4
Os01g0152700	1	2837892	2838171	Similar to Histone H2B (CaH2B).	1	4	3	1	3	3	2	3	4
Os01g0152800	1	2839934	2843512	Protein kinase, core domain containing protein.	1	3	3	1	3	3	2	3	3
Os01g0152850	1	2840037	2843293	Hypothetical protein.	1	3	3	1	3	3	2	3	3
Os01g0152900	1	2844503	2845212	Similar to Histone H2B.1.	1	4	3	1	3	3	2	3	4
Os01g0152950	1	2847554	2848849	Cyclin-like F-box domain containing protein.	1	3	2	1	2	2	4	2	4
Os01g0152951	1	2849160	2851689	Hypothetical conserved gene.	1	5	4	1	3	3	2	3	5
Os01g0153000	1	2851954	2855225	Protein kinase, catalytic domain domain containing protein.	1	4	3	1	3	3	2	3	4
Os01g0153050	1	2851988	2855214	Hypothetical protein.	1	4	3	1	3	3	2	3	4
Os01g0153100	1	2857382	2858128	Similar to Histone H2B-3 (Fragment).	1	5	3	1	4	3	2	3	5
Os01g0153150	1	2859098	2864539	Hypothetical conserved gene.	1	5	3	1	4	3	2	3	5
Os01g0153200	1	2862774	2863569	Hypothetical conserved gene.	1	6	3	1	5	4	2	4	6
Os01g0153250	1	2864276	2867341	Hypothetical conserved gene.	1	4	3	1	3	3	2	3	4
Os01g0153275	1	2864726	2867411	Hypothetical protein.	1	4	3	1	3	3	2	3	4
Os01g0153300	1	2872115	2872826	Similar to Histone H2B.1.	1	3	4	1	4	4	2	4	4
Os01g0153400	1	2877647	2882523	Similar to tRNA synthetase class II (D, K and N) family protein.	1	3	7	1	5	6	2	4	7
Os01g0153500	1	2885392	2886301	Protein of unknown function DUF674 domain containing protein.	1	6	7	1	3	4	2	5	7
Os01g0153550	1	2885449	2886073	Hypothetical protein.	1	6	7	1	3	4	2	5	7
Os01g0153600	1	2887060	2888434	Protein of unknown function DUF674 domain containing protein.	1	4	6	1	4	5	2	3	6
Os01g0153625	1	2887717	2888430	Hypothetical protein.	1	4	5	1	3	4	2	4	5
Os01g0153700	1	2892920	2894707	Conserved hypothetical protein.	1	3	2	1	2	2	4	2	4
Os01g0153800	1	2896841	2897944	Similar to gibberellin receptor GID1L2.	1	2	2	1	2	2	4	3	4
Os01g0153900	1	2899057	2899947	Hypothetical conserved gene.	1	3	4	1	4	4	2	5	5
Os01g0153950	1	2901602	2902192	Protein of unknown function DUF674 domain containing protein.	1	4	5	1	2	5	3	6	6
Os01g0154000	1	2903069	2903970	Conserved hypothetical protein.	1	3	4	1	4	4	2	5	5
Os01g0154100	1	2907071	2907926	Protein of unknown function DUF674 domain containing protein.	1	3	3	1	3	3	2	3	3
Os01g0154200	1	2920425	2921321	Protein of unknown function DUF674 domain containing protein.	1	5	3	1	4	5	2	4	5
Os01g0154250	1	2920641	2921282	Hypothetical protein.	1	5	3	1	4	5	2	4	5
Os01g0154300	1	2922561	2924802	Hypothetical conserved gene.	1	5	3	1	4	5	2	4	5
Os01g0154500	1	2925935	2928765	Protein of unknown function DUF674 domain containing protein.	1	3	3	1	3	3	2	3	3
Os01g0154600	1	2930802	2932886	Protein of unknown function DUF674 domain containing protein.	1	6	4	1	3	5	2	3	6
Os01g0154950	1	2954510	2956849	Hypothetical gene.	1	5	6	1	3	7	2	4	7
Os01g0155000	1	2957166	2958439	Alpha/beta hydrolase fold-3 domain containing protein.	1	5	6	1	3	6	2	4	6
Os01g0155200	1	2962422	2964972	Similar to H0525E10.8 protein.	1	3	3	1	3	3	2	3	3
Os01g0155300	1	2966314	2967346	Similar to dirigent-like protein.	1	3	3	1	3	3	2	3	3
Os01g0155400	1	2971130	2977009	Conserved hypothetical protein.	1	3	3	1	2	2	4	2	4
Os01g0155500	1	2982542	2986094	Protein kinase, catalytic domain domain containing protein.	1	4	3	1	3	3	2	3	4
Os01g0155600	1	2986329	2989280	Similar to Splicing factor RSZ33.	1	3	2	1	2	2	4	2	4
Os01g0155800	1	2999576	3001139	Conserved hypothetical protein.	1	2	3	1	3	3	2	3	3
Os01g0156000	1	3003860	3005728	Similar to Myb family DNA-binding protein.	1	2	5	1	3	4	2	4	5
Os01g0156300	1	3013915	3014751	Similar to Cappuccino protein.	1	2	7	1	3	6	5	4	7
Os01g0157200	1	3031479	3033009	Conserved hypothetical protein.	1	3	2	1	2	2	4	2	4
Os01g0157400	1	3035059	3035716	Conserved hypothetical protein.	1	3	3	1	3	3	2	3	3
Os01g0157500	1	3036690	3037397	Protein of unknown function DUF1110 domain containing protein.	1	4	5	1	4	3	2	5	5
Os01g0157600	1	3037689	3038708	Conserved hypothetical protein.	1	3	3	1	3	3	2	3	3
Os01g0157700	1	3039286	3039984	Glycosyl transferase, family 43 domain containing protein.	1	3	3	1	3	3	2	3	3
Os01g0157800	1	3041480	3044346	Heat shock protein DnaJ, N-terminal domain containing protein.	1	3	3	1	3	3	2	3	3
Os01g0157900	1	3044488	3047128	Protein of unknown function Cys-rich family protein.	1	3	3	1	3	3	2	3	3
Os01g0158000	1	3047432	3052194	Importin alpha-2 subunit.	1	3	3	1	3	3	2	3	3
Os01g0158100	1	3052241	3053151	Pentatricopeptide repeat containing protein.	1	3	3	1	3	3	2	3	3
Os01g0158200	1	3054481	3057198	Similar to Serine carboxypeptidase II-1 precursor (EC 3.4.16.6) (CP-MII.1) (Fragment).	1	4	3	1	3	3	2	3	4
Os01g0158400	1	3058564	3059717	Galactose-binding like domain containing protein.	1	4	3	1	3	3	2	3	4
Os01g0158500	1	3060978	3066135	Similar to arginyl-tRNA synthetase.	1	4	3	1	2	2	5	2	5
Os01g0158533	1	3061751	3065924	Hypothetical protein.	1	3	2	1	2	2	4	2	4
Os01g0158566	1	3067332	3067968	Hypothetical conserved gene.	1	1	1	1	1	1	2	1	2
Os01g0158600	1	3067950	3071237	Leucine-rich repeat, N-terminal domain containing protein.	1	1	1	1	1	1	2	1	2
Os01g0158800	1	3079533	3084696	Similar to PHD finger protein.	1	2	3	1	3	3	4	3	4
Os01g0158900	1	3085452	3090887	Zinc finger, NF-X1-type domain containing protein.	1	4	3	1	3	3	2	3	4
Os01g0159000	1	3091435	3092698	Similar to cDNA clone:J023049H21, full insert sequence.	1	3	4	1	4	3	2	4	4
Os01g0159200	1	3097415	3098160	Similar to Fasciclin-like protein FLA18.	1	3	3	1	3	2	4	3	4
Os01g0159250	1	3097610	3098332	Hypothetical protein.	1	3	3	1	3	2	4	3	4
Os01g0159300	1	3100294	3105226	Zinc finger, RING/FYVE/PHD-type domain containing protein.	1	2	2	1	2	2	3	2	3
Os01g0159400	1	3108117	3113940	Similar to Acyl-coenzyme A oxidase 4, peroxisomal (EC 1.3.3.6) (AOX 4) (Short- chain acyl-CoA oxidase) (SAOX) (AtCX4) (G6p) (AtG6).	1	3	4	1	4	4	2	4	4
Os01g0159500	1	3122888	3124051	Rapid ALkalinization Factor domain containing protein.	1	2	2	1	2	2	4	3	4
Os01g0159600	1	3124369	3125331	Small hydrophilic plant seed protein family protein.	1	3	3	1	3	3	2	4	4
Os01g0159800	1	3129056	3130649	Similar to DNA binding protein.	1	4	3	1	3	2	5	3	5
Os01g0160100	1	3136320	3140217	Similar to Pyruvate decarboxylase isozyme 2 (EC 4.1.1.1) (PDC) (Fragment).	1	4	4	1	4	2	5	3	5
Os01g0160150	1	3136504	3140130	Hypothetical protein.	1	4	4	1	4	2	5	3	5
Os01g0160200	1	3143601	3146812	Leucine-rich repeat, N-terminal domain containing protein.	1	2	4	1	3	4	6	5	6
Os01g0160700	1	3182139	3185207	Leucine-rich repeat, N-terminal domain containing protein.	1	3	3	1	3	3	2	3	3
Os01g0160800	1	3189117	3190330	Similar to Protein synthesis inhibitor II (EC 3.2.2.22) (Ribosome-inactivating protein II) (rRNA N-glycosidase).	1	2	3	1	4	5	6	4	6
Os01g0161000	1	3201220	3204252	Hypothetical conserved gene.	1	5	4	1	3	3	2	3	5
Os01g0161200	1	3222100	3226518	Hypothetical protein.	1	3	7	1	5	4	2	6	7
Os01g0161300	1	3222303	3225613	Hypothetical conserved gene.	1	3	4	1	5	2	6	5	6
Os01g0162001	1	3243674	3244422	Hypothetical gene.	1	5	4	1	2	2	6	3	6
Os01g0162101	1	3244945	3245443	Similar to MATE.	1	6	5	1	3	3	2	4	6
Os01g0162200	1	3251426	3252724	Leucine-rich repeat domain containing protein.	1	4	3	1	3	3	2	3	4
Os01g0162300	1	3256822	3257901	Leucine-rich repeat, plant specific containing protein.	1	3	3	1	3	4	2	3	4
Os01g0162400	1	3257944	3258889	Conserved hypothetical protein.	1	2	2	1	2	3	4	2	4
Os01g0162500	1	3259516	3262661	Leucine-rich repeat-containing N-terminal, type 2 domain containing protein.	1	3	3	1	3	3	2	3	3
Os01g0162701	1	3272800	3274386	Hypothetical gene.	1	2	3	1	3	3	3	4	4
Os01g0162800	1	3272839	3276375	Hypothetical conserved gene.	1	2	3	1	3	4	3	4	4
Os01g0162900	1	3282977	3284997	Hypothetical protein.	1	5	2	1	5	4	6	3	6
Os01g0163000	1	3283266	3286357	Leucine-rich repeat, N-terminal domain containing protein.	1	6	2	1	5	4	7	3	7
Os01g0163450	1	3291241	3293494	Hypothetical gene.	1	5	4	1	6	7	2	3	7
Os01g0163616	1	3293852	3294105	Conserved hypothetical protein.	1	2	4	1	2	5	3	6	6
Os01g0164075	1	3312670	3313206	Pollen Ole e 1 allergen/extensin domain containing protein.	1	4	3	1	5	2	6	5	6
Os01g0164300	1	3320451	3321035	Pollen Ole e 1 allergen/extensin domain containing protein.	1	4	4	1	4	3	2	3	4
Os01g0164400	1	3324235	3327122	Similar to TAF15b (TBP-ASSOCIATED FACTOR 15b); binding / nucleic acid binding / nucleotide binding / zinc ion binding.	1	5	6	1	4	3	2	3	6
Os01g0164500	1	3328572	3331963	Similar to ATP-dependent RNA helicase-like protein.	1	3	5	1	4	4	2	4	5
Os01g0164600	1	3332952	3336035	Protein phosphatase 2C-related domain containing protein.	1	3	4	1	3	3	2	3	4
Os01g0164700	1	3336250	3343220	Uncharacterised protein family UPF0363 domain containing protein.	1	3	6	1	5	5	2	4	6
Os01g0164800	1	3343531	3346705	Breast cancer type 2 susceptibility protein domain containing protein.	1	3	4	1	4	4	2	4	4
Os01g0164900	1	3351926	3355066	BRCA2 repeat containing protein.	1	3	4	1	4	4	2	4	4
Os01g0165000	1	3356383	3361204	DRE binding protein 2.	1	3	4	1	4	4	2	4	4
Os01g0165100	1	3358534	3360674	Conserved hypothetical protein.	1	2	3	1	3	3	4	3	4
Os01g0165200	1	3362001	3367658	Kelch-type beta propeller domain containing protein.	1	4	3	1	3	3	2	3	4
Os01g0165600	1	3376592	3377212	Similar to H0323C08.17 protein.	1	3	3	1	2	3	1	2	3
Os01g0165800	1	3386766	3390803	DNA-binding HORMA domain containing protein.	1	3	4	1	4	4	2	4	4
Os01g0166100	1	3397441	3400487	Similar to Ca(2+)-dependent nuclease.	1	2	2	1	2	3	1	3	3
Os01g0166200	1	3401204	3402049	Hypothetical protein.	1	2	2	1	2	2	1	2	2
Os01g0166300	1	3402088	3403488	Similar to nuclease.	1	2	2	1	2	2	1	2	2
Os01g0166400	1	3405466	3408694	Similar to phosphatidylinositolglycan-related.	1	3	3	1	3	3	2	3	3
Os01g0166500	1	3414866	3415943	Conserved hypothetical protein.	1	2	3	1	5	4	1	3	5
Os01g0166700	1	3422373	3425500	Saposin family protein.	1	3	2	1	2	2	1	2	3
Os01g0166800	1	3425794	3429573	Similar to ETG1 (E2F TARGET GENE 1).	1	3	2	1	2	2	1	2	3
Os01g0167100	1	3431609	3433317	Hypothetical protein.	1	5	3	1	4	3	2	3	5
Os01g0167400	1	3445220	3446488	Similar to Protein synthesis inhibitor II (EC 3.2.2.22) (Ribosome-inactivating protein II) (rRNA N-glycosidase).	1	2	3	1	2	3	1	3	3
Os01g0167500	1	3446940	3450180	Protein of unknown function DUF250 domain containing protein.	1	2	3	1	2	3	1	3	3
Os01g0167600	1	3454882	3456059	Hypothetical conserved gene.	1	2	3	1	2	3	1	3	3
Os01g0167700	1	3456869	3464952	Conserved hypothetical protein.	1	4	3	1	4	3	2	3	4
Os01g0167750	1	3465634	3467560	Pentatricopeptide repeat domain containing protein.	1	4	3	1	4	3	2	3	4
Os01g0167800	1	3467858	3472105	Conserved hypothetical protein.	1	4	3	1	4	3	2	3	4
Os01g0167900	1	3473846	3477048	KIP1-like domain containing protein.	1	2	2	1	2	2	1	2	2
Os01g0168000	1	3478537	3478978	Hypothetical protein.	1	2	2	1	2	2	1	2	2
Os01g0168100	1	3479396	3484579	KIP1-like domain containing protein.	1	2	2	1	2	2	1	2	2
Os01g0168200	1	3489348	3491991	Similar to Thioredoxin-like protein.	1	2	2	1	2	2	1	2	2
Os01g0168300	1	3493411	3496559	Conserved hypothetical protein.	1	4	5	1	2	3	1	3	5
Os01g0168400	1	3501094	3504775	Zinc finger, RING/FYVE/PHD-type domain containing protein.	1	3	4	1	2	4	1	4	4
Os01g0168450	1	3501187	3504618	Hypothetical protein.	1	3	2	1	2	2	1	2	3
Os01g0168500	1	3505759	3510343	WD40 repeat-like domain containing protein.	1	3	2	1	3	2	1	2	3
Os01g0168600	1	3511944	3515900	Similar to predicted protein.	1	3	2	1	3	2	1	2	3
Os01g0168800	1	3516766	3519077	Alpha/beta hydrolase fold-1 domain containing protein.	1	2	2	1	2	2	1	2	2
Os01g0168850	1	3518372	3519175	Hypothetical gene.	1	2	3	1	2	3	1	3	3
Os01g0169000	1	3520944	3521309	Hypothetical protein.	1	2	2	1	2	2	1	2	2
Os01g0169400	1	3551051	3553146	Similar to LOB domain protein 25.	1	2	2	1	2	2	1	2	2
Os01g0169500	1	3559761	3574278	Armadillo-type fold domain containing protein.	2	4	6	1	3	5	2	5	6
Os01g0169800	1	3577473	3579035	Pyridoxal phosphate-dependent transferase, major region, subdomain 2 domain containing protein.	2	4	5	1	3	5	2	5	5
Os01g0169851	1	3581437	3581859	Hypothetical conserved gene.	1	4	3	1	3	3	2	3	4
Os01g0169900	1	3591827	3596152	Protein of unknown function DUF1421 family protein.	1	3	3	1	3	3	2	3	3
Os01g0170000	1	3598451	3599668	Raffinose synthase family protein.	1	3	2	1	4	3	1	3	4
Os01g0170051	1	3598662	3601908	Hypothetical protein.	1	3	2	1	4	3	1	3	4
Os01g0170100	1	3611353	3615657	D111/G-patch domain containing protein.	1	3	5	1	3	4	2	5	5
Os01g0170300	1	3621211	3625338	Serine/threonine protein kinase-related domain containing protein.	1	2	3	1	2	2	1	3	3
Os01g0170500	1	3633290	3639159	Protein of unknown function DUF239, plant domain containing protein.	1	3	3	1	3	3	2	3	3
Os01g0170600	1	3645508	3650691	Hypothetical conserved gene.	1	2	2	1	2	2	1	2	2
Os01g0170700	1	3652273	3656479	Thiol-activated cytolysin family protein.	1	2	2	1	2	2	1	2	2
Os01g0170800	1	3661688	3664199	Pentatricopeptide repeat domain containing protein.	1	2	2	1	2	2	1	2	2
Os01g0170900	1	3665042	3666044	Conserved hypothetical protein.	1	2	2	1	2	2	1	2	2
Os01g0171000	1	3667476	3673008	BRASSINOSTEROID INSENSITIVE 1-associated receptor kinase 1 precursor (EC 2.7.1.37) (BRI1-associated receptor kinase 1) (Somatic embryogenesis receptor-like kinase 3).	1	2	2	1	2	2	1	2	2
Os01g0171100	1	3678431	3680909	Ankyrin repeat domain containing protein.	1	3	3	1	3	3	2	3	3
Os01g0171200	1	3681798	3687409	Conserved hypothetical protein.	1	3	3	1	3	3	2	3	3
Os01g0171800	1	3696155	3699718	Conserved hypothetical protein.	1	2	2	1	2	2	1	2	2
Os01g0172000	1	3705424	3708989	Glycosyltransferase, ALG3 domain containing protein.	1	2	2	1	2	2	1	2	2
Os01g0172100	1	3711212	3713653	Similar to Triose phosphate/phosphate translocator, non-green plastid, chloroplast precursor (CTPT).	1	2	2	1	2	2	1	2	2
Os01g0172200	1	3713740	3718631	DNA/RNA helicase, DEAD/DEAH box type, N-terminal domain containing protein.	1	2	2	1	2	2	1	2	2
Os01g0172300	1	3720138	3723145	Conserved hypothetical protein.	1	2	2	1	2	2	1	2	2
Os01g0172400	1	3724667	3728791	Similar to Phospholipase D alpha 1.	1	3	4	1	3	4	2	5	5
Os01g0172600	1	3732525	3734022	Similar to electron carrier/ heme binding / peroxidase.	1	3	3	1	3	3	2	3	3
Os01g0172701	1	3732983	3733967	Regulator of chromosome condensation, RCC1 domain containing protein.	1	3	3	1	3	3	2	3	3
Os01g0172800	1	3735961	3736782	Embryo-specific 3 family protein.	1	3	3	1	3	3	2	3	3
Os01g0172900	1	3737752	3740685	Glycoside hydrolase, family 28 domain containing protein.	1	3	3	1	3	3	2	3	3
Os01g0173000	1	3737904	3742067	Putative thiol-disulphide oxidoreductase DCC domain containing protein.	1	3	3	1	3	3	2	3	3
Os01g0173100	1	3742778	3744461	Alba, DNA/RNA-binding protein family protein.	1	3	3	1	3	3	2	3	3
Os01g0173600	1	3779634	3782002	Glyoxalase/bleomycin resistance protein/dioxygenase domain containing protein.	1	4	2	1	2	3	1	3	4
Os01g0173900	1	3804672	3810720	Similar to MRP-like ABC transporter.	1	5	3	1	3	4	1	2	5
Os01g0174000	1	3811287	3812735	Similar to BZIP transcription factor (Fragment).	1	4	3	1	3	4	1	2	4
Os01g0174100	1	3818050	3818753	Conserved hypothetical protein.	1	3	2	1	2	2	1	2	3
Os01g0174200	1	3819099	3819782	Hypothetical protein.	1	4	2	1	2	3	1	2	4
Os01g0174300	1	3820177	3824512	Flavoprotein pyridine nucleotide cytochrome reductase domain containing protein.	1	3	2	1	3	3	1	3	3
Os01g0174400	1	3825669	3829404	Hypothetical gene.	1	4	3	1	4	5	2	4	5
Os01g0174500	1	3827045	3830326	Metridin-like ShK toxin domain containing protein.	1	4	3	1	4	4	2	4	4
Os01g0174600	1	3830492	3831846	Zinc finger, CCCH-type domain containing protein.	1	3	3	1	3	3	2	3	3
Os01g0174700	1	3835129	3837642	Similar to Akt (Fragment).	1	2	3	1	3	3	1	3	3
Os01g0174900	1	3842779	3845436	Thioredoxin fold domain containing protein.	1	2	2	1	2	2	1	2	2
Os01g0175000	1	3846283	3850209	Similar to Biostress-resistance-related protein (Fragment).	1	3	3	1	3	2	1	2	3
Os01g0175100	1	3855147	3856033	Kv1.4 voltage-gated K+ channel family protein.	1	5	3	1	4	3	1	2	5
Os01g0175400	1	3870734	3874321	Ankyrin repeat containing protein.	1	2	2	1	4	3	1	2	4
Os01g0175500	1	3875771	3877745	Protein of unknown function DUF1618 domain containing protein.	1	3	2	1	4	2	1	2	4
Os01g0175600	1	3878164	3884017	Bicarbonate transporter, eukaryotic domain containing protein.	1	7	4	1	5	3	2	6	7
Os01g0175633	1	3878702	3882875	Hypothetical protein.	1	6	4	1	5	3	2	4	6
Os01g0175700	1	3894296	3898729	Similar to cDNA clone:J023086K01, full insert sequence.	1	4	4	1	3	5	2	4	5
Os01g0175733	1	3894637	3898734	Hypothetical protein.	1	4	4	1	3	5	2	4	5
Os01g0175850	1	3914804	3916283	UDP-glucuronosyl/UDP-glucosyltransferase domain containing protein.	1	4	4	1	2	2	1	3	4
Os01g0176000	1	3917918	3920432	UDP-glucuronosyl/UDP-glucosyltransferase family protein.	1	3	3	1	2	2	1	2	3
Os01g0176050	1	3918125	3920244	Hypothetical protein.	1	2	4	1	3	3	1	3	4
Os01g0176100	1	3921356	3923134	UDP-glucuronosyl/UDP-glucosyltransferase family protein.	1	4	4	1	3	3	1	2	4
Os01g0176150	1	3921411	3921821	Hypothetical protein.	1	4	4	1	3	3	1	2	4
Os01g0176200	1	3924401	3926323	UDP-glucuronosyl/UDP-glucosyltransferase family protein.	1	2	2	1	2	2	1	2	2
Os01g0176300	1	3926661	3929467	Pentatricopeptide repeat domain containing protein.	1	2	2	1	2	2	1	2	2
Os01g0176400	1	3938234	3939192	Similar to Photoreceptor-interacting protein-like.	1	4	3	1	3	3	1	2	4
Os01g0176500	1	3939133	3942405	Conserved hypothetical protein.	1	4	3	1	3	3	1	2	4
Os01g0176700	1	3953043	3955442	Myb-like DNA-binding domain, SHAQKYF class domain containing protein.	1	3	3	2	3	3	2	3	3
Os01g0176751	1	3953070	3954170	Hypothetical protein.	1	3	3	2	3	3	2	3	3
Os01g0176800	1	3958210	3962124	Protein of unknown function DUF2921 domain containing protein.	1	3	4	2	4	4	2	4	4
Os01g0176900	1	3958628	3963625	BZR1, transcriptional repressor domain containing protein.	1	4	5	2	3	5	2	5	5
Os01g0177100	1	3975902	3984909	Similar to STYLOSA protein.	1	4	3	2	5	3	2	4	5
Os01g0177200	1	3986647	3995398	Similar to Ubiquitin-specific protease 14.	1	3	3	1	2	3	1	3	3
Os01g0177400	1	4003659	4004887	GA 3 beta-hydroxylase2, GA metabolism	3	5	4	1	2	4	1	4	5
Os01g0177500	1	4003779	4004759	Hypothetical protein.	5	4	3	1	2	3	1	3	5
Os01g0177900	1	4033754	4036223	ABC-2 type transporter domain containing protein.	2	3	3	1	4	3	1	3	4
Os01g0178000	1	4051885	4057571	Pyridoxal phosphate-dependent transferase, major region, subdomain 1 domain containing protein.	2	3	3	1	3	3	1	3	3
Os01g0178100	1	4059510	4063188	Region of unknown function DUF1767 domain containing protein.	2	3	3	1	4	3	1	3	4
Os01g0178200	1	4064068	4066014	Similar to integral membrane family protein.	2	3	3	1	4	3	1	3	4
Os01g0178300	1	4066347	4067319	Hypothetical protein.	2	3	3	1	4	3	1	3	4
Os01g0178400	1	4068636	4070331	Similar to Protein phosphatase 2A B'kappa subunit.	2	3	3	1	4	3	1	3	4
Os01g0178500	1	4073916	4076438	Similar to Auxin-responsive protein (Aux/IAA) (Fragment).	4	3	3	1	2	3	1	3	4
Os01g0178600	1	4081140	4082680	Peptidase A1 domain containing protein.	2	4	4	1	3	4	1	4	4
Os01g0178700	1	4091073	4094814	Similar to Protein binding protein.	2	3	3	1	3	3	1	3	3
Os01g0178850	1	4099317	4099593	Similar to predicted protein.	2	3	3	1	3	3	1	3	3
Os01g0178900	1	4106828	4108508	Similar to Symbiosis-related disease resistance protein (Fragment).	2	3	3	1	3	3	1	3	3
Os01g0179000	1	4110402	4112126	Transferase family protein.	3	2	2	1	2	2	1	2	3
Os01g0179200	1	4118041	4122224	Syntaxin, N-terminal domain containing protein.	2	3	3	1	3	3	1	3	3
Os01g0179300	1	4123420	4126215	Similar to BRI1-KD interacting protein 128 (Fragment).	2	3	3	1	3	3	1	3	3
Os01g0179400	1	4133703	4140631	Similar to emb2410 (embryo defective 2410).	2	4	4	1	3	4	1	4	4
Os01g0179500	1	4144718	4150134	Enhancer of polycomb-like, N-terminal domain containing protein.	2	3	3	1	4	3	1	3	4
Os01g0179600	1	4153077	4154674	UDP-glucuronosyl/UDP-glucosyltransferase family protein.	3	2	2	1	2	2	1	2	3
Os01g0179700	1	4160736	4164317	Similar to GTP-binding protein YPTM2.	2	3	3	1	4	3	1	3	4
Os01g0179800	1	4167514	4173240	TMS membrane protein/tumour differentially expressed protein family protein.	2	4	3	1	5	3	1	3	5
Os01g0179901	1	4175051	4177246	Conserved hypothetical protein.	4	2	2	1	3	2	1	2	4
Os01g0180000	1	4179207	4181412	Pistil-specific extensin-like protein family protein.	2	3	3	1	3	3	1	3	3
Os01g0180050	1	4180207	4181178	Hypothetical protein.	2	4	4	1	3	4	1	4	4
Os01g0180300	1	4208556	4213302	Lipoprotein, type 6 family protein.	6	4	2	1	5	4	1	3	6
Os01g0180400	1	4215038	4217099	Protein of unknown function DUF581 domain containing protein.	2	3	3	1	3	3	1	3	3
Os01g0180600	1	4234573	4244531	Similar to MutS homolog 7 (Fragment).	2	2	4	1	3	4	1	4	4
Os01g0180700	1	4245421	4249851	Hypothetical conserved gene.	1	1	2	1	3	2	1	2	3
Os01g0180800	1	4253845	4259581	Heat shock protein Hsp70 family protein.	2	1	3	1	4	3	1	3	4
Os01g0180850	1	4254468	4259175	Hypothetical protein.	1	1	2	1	3	2	1	2	3
Os01g0180900	1	4263722	4269624	Conserved hypothetical protein.	1	2	3	1	3	3	1	3	3
Os01g0181000	1	4272846	4276299	Frigida-like domain containing protein.	1	1	3	1	3	2	1	3	3
Os01g0181033	1	4274611	4274976	Similar to NADH dehydrogenase subunit 1.	1	1	2	1	2	2	1	2	2
Os01g0181166	1	4277958	4278517	Hypothetical gene.	1	1	2	1	2	2	1	2	2
Os01g0181300	1	4281715	4283625	Hypothetical protein.	2	2	3	2	3	3	1	4	4
Os01g0182100	1	4306924	4309933	Protein of unknown function DUF1618 domain containing protein.	3	2	5	1	5	4	1	4	5
Os01g0182200	1	4313678	4315834	Similar to cDNA clone:001-208-D07, full insert sequence.	3	2	4	1	4	4	1	4	4
Os01g0182300	1	4318039	4318780	Lipocalin domain containing protein.	3	2	4	1	4	4	1	4	4
Os01g0182400	1	4322736	4326342	Conserved hypothetical protein.	3	2	4	1	4	4	1	4	4
Os01g0182500	1	4326675	4328688	Hypothetical conserved gene.	2	1	3	1	3	3	1	3	3
Os01g0182600	1	4329362	4338486	GIGANTEA protein.	3	1	4	2	4	4	1	4	4
Os01g0182700	1	4347188	4356468	Similar to WRKY12.	2	1	4	1	4	3	1	4	4
Os01g0182832	1	4375261	4377273	Hypothetical conserved gene.	3	1	2	1	4	2	1	2	4
Os01g0182900	1	4391229	4393420	Conserved hypothetical protein.	2	1	3	1	4	3	1	3	4
Os01g0183000	1	4395060	4397438	Similar to GmCK3p (EC 2.7.1.32) (Fragment).	2	1	3	1	3	3	1	3	3
Os01g0183100	1	4397653	4401942	Cytochrome cd1-nitrite reductase-like, C-terminal haem d1 domain containing protein.	2	1	3	1	4	3	1	3	4
Os01g0183300	1	4402668	4407292	Endonuclease/exonuclease/phosphatase domain containing protein.	3	2	5	2	4	5	1	5	5
Os01g0183400	1	4415416	4416182	Histone-fold domain containing protein.	2	1	3	1	3	3	1	3	3
Os01g0183500	1	4418239	4419153	Cytochrome P450 family protein.	2	1	4	1	3	4	1	4	4
Os01g0183600	1	4421318	4423105	Cytochrome P450 family protein.	3	2	5	1	4	5	1	5	5
Os01g0183633	1	4423907	4426863	Similar to predicted protein.	4	2	5	2	3	5	1	5	5
Os01g0183800	1	4434129	4437827	Cyclin-like F-box domain containing protein.	3	2	5	2	4	5	1	5	5
Os01g0183850	1	4438266	4438766	Conserved hypothetical protein.	2	1	3	1	4	3	1	3	4
Os01g0183950	1	4440933	4441314	Hypothetical protein.	2	1	3	1	4	3	1	3	4
Os01g0184000	1	4444670	4448384	NUC156 family protein.	3	2	4	2	4	4	1	4	4
Os01g0184050	1	4449056	4449806	Hypothetical protein.	3	2	5	2	4	5	1	5	5
Os01g0184100	1	4449070	4449876	Similar to 17.5 kDa class II heat shock protein.	5	2	4	2	3	4	1	4	5
Os01g0184200	1	4451551	4457689	Similar to OSIGBa0132G14.1 protein.	2	1	4	1	3	4	1	4	4
Os01g0184500	1	4485764	4490158	DEAD-like helicase, N-terminal domain containing protein.	3	1	5	2	4	6	1	6	6
Os01g0184700	1	4493365	4495145	Conserved hypothetical protein.	2	1	4	1	3	5	1	5	5
Os01g0184800	1	4494615	4497597	Thioredoxin fold domain containing protein.	2	1	4	1	3	5	1	5	5
Os01g0184900	1	4497719	4504384	Similar to SSRP1 protein.	3	2	5	1	4	5	1	5	5
Os01g0185000	1	4504620	4505060	Hypothetical conserved gene.	6	2	4	1	3	5	1	4	6
Os01g0185100	1	4509219	4512681	Similar to predicted protein.	3	2	4	2	6	5	1	4	6
Os01g0185200	1	4514356	4520604	Similar to glutaminyl-tRNA synthetase.	2	1	3	1	4	3	1	2	4
Os01g0185250	1	4527986	4528971	Hypothetical gene.	4	2	5	2	3	5	1	5	5
Os01g0185300	1	4528237	4532862	Transferase family protein.	3	2	4	2	4	4	1	4	4
Os01g0185400	1	4536009	4540065	WD40 repeat domain containing protein.	5	2	4	2	3	4	1	4	5
Os01g0185500	1	4542331	4546541	Protein of unknown function DUF1637 domain containing protein.	5	2	4	2	3	3	1	3	5
Os01g0185900	1	4566304	4568589	Similar to WRKY 1 (Fragment).	3	2	5	1	5	5	1	4	5
Os01g0186000	1	4572565	4573271	Similar to WRKY transcription factor 10.	2	1	3	1	3	3	1	3	3
Os01g0186200	1	4581254	4584592	Similar to Phototropin.	1	1	2	1	2	3	1	2	3
Os01g0186400	1	4586170	4591083	Hypothetical conserved gene.	2	2	3	1	3	3	2	3	3
Os01g0186600	1	4614891	4615825	Conserved hypothetical protein.	2	3	1	2	1	1	3	1	3
Os01g0186700	1	4621925	4631262	Similar to Protein kinase GhCLK1 (Fragment).	1	1	2	1	2	2	1	2	2
Os01g0186900	1	4646434	4648130	Similar to cDNA clone:001-117-G12, full insert sequence.	5	5	1	5	3	1	4	2	5
Os01g0186950	1	4646844	4647917	Hypothetical protein.	4	4	1	3	2	1	2	1	4
Os01g0187000	1	4650156	4651884	Conserved hypothetical protein.	5	5	1	5	3	1	4	2	5
Os01g0187300	1	4667309	4669037	Hypothetical conserved gene.	1	1	2	1	2	2	1	2	2
Os01g0187350	1	4673221	4674337	Hypothetical gene.	1	1	2	1	2	2	1	2	2
Os01g0187400	1	4673407	4684765	Similar to glycine-rich protein.	1	1	2	1	2	2	1	2	2
Os01g0187500	1	4688171	4693114	WD40 repeat domain containing protein.	1	1	3	1	2	3	1	3	3
Os01g0187600	1	4697238	4699036	Similar to Cytokinin dehydrogenase 1.	1	2	3	1	3	3	2	3	3
Os01g0187900	1	4714730	4718746	Similar to Transcription factor MYBS2.	2	5	3	1	4	3	5	3	5
Os01g0188100	1	4726734	4731142	Isopenicillin N synthase family protein.	2	5	4	1	3	4	5	4	5
Os01g0188200	1	4734017	4737606	Conserved hypothetical protein.	1	2	4	1	3	4	2	4	4
Os01g0188400	1	4739271	4744472	NADP-dependent malic enzyme, chloroplast precursor (EC 1.1.1.40) (NADP-ME).	1	5	4	2	7	3	5	6	7
Os01g0188525	1	4739768	4744023	Hypothetical gene.	1	2	4	1	3	4	2	4	4
Os01g0188900	1	4761327	4767478	Similar to Ankyrin-like protein-like protein.	4	1	3	1	2	3	1	3	4
Os01g0189100	1	4768738	4782706	Ankyrin domain containing protein.	1	2	5	1	3	4	2	6	6
Os01g0189700	1	4789656	4795346	Similar to cDNA clone:001-031-C06, full insert sequence.	1	4	3	1	5	2	4	3	5
Os01g0189800	1	4796155	4798454	Protein of unknown function DUF1618 domain containing protein.	1	3	4	2	5	4	3	4	5
Os01g0190000	1	4800233	4802174	Similar to oxidoreductase.	1	4	2	1	2	2	5	3	5
Os01g0190300	1	4816831	4818958	Similar to Auxin-responsive protein IAA26 (Indoleacetic acid-induced protein 26) (Phytochrome-associated protein 1).	1	2	4	1	4	6	3	5	6
Os01g0190400	1	4820155	4823129	Similar to Hexokinase.	1	4	2	1	3	2	5	2	5
Os01g0190500	1	4826590	4828733	IQ calmodulin-binding region domain containing protein.	1	5	4	1	2	4	6	3	6
Os01g0191000	1	4848843	4850992	Similar to H0717B12.1 protein.	2	1	5	2	3	5	1	4	5
Os01g0191100	1	4852435	4854387	Similar to Acidic ribosomal protein P2a-4 (Fragment).	3	1	6	4	2	6	1	5	6
Os01g0191150	1	4869090	4869415	Similar to profilin-5.	3	1	4	3	2	4	1	4	4
Os01g0191200	1	4872158	4873806	Similar to Acid phosphatase.	4	1	2	4	3	2	1	2	4
Os01g0191300	1	4879215	4885840	Similar to NAC-type transcription factor.	3	1	2	3	3	2	1	2	3
Os01g0191400	1	4887954	4891334	Hypothetical protein.	2	1	3	2	2	3	1	3	3
Os01g0191500	1	4891518	4896876	Similar to Mitochondrial processing peptidase.	2	1	2	2	2	2	1	2	2
Os01g0191700	1	4905609	4909339	Similar to Pyrophosphate-fructose-6-phosphate 1-phosphotransferase-like protein (Pyrophosphate-dependent phosphofructo-1-kinase-like protein).	3	1	4	2	3	4	1	4	4
Os01g0191800	1	4909990	4913696	Similar to Aurora kinase.	2	1	4	2	3	4	1	4	4
Os01g0191900	1	4917960	4919224	Similar to Blind.	2	1	3	2	2	3	1	3	3
Os01g0192000	1	4949133	4951123	Similar to Zinc finger transcription factor.	4	1	3	5	2	3	1	3	5
Os01g0192101	1	4949849	4951508	Hypothetical protein.	3	1	4	3	2	4	1	4	4
Os01g0192300	1	4971466	4973555	Similar to I-box binding factor (Fragment).	1	1	2	1	1	3	1	3	3
Os01g0192401	1	4979116	4979875	Hypothetical gene.	6	2	4	1	3	5	6	5	6
Os01g0192500	1	4979098	4980028	Similar to H0525G02.3 protein.	3	2	5	1	4	6	3	6	6
Os01g0192550	1	4980670	4981942	Conserved hypothetical protein.	2	2	3	1	5	4	2	4	5
Os01g0192600	1	4982182	4985143	Ndr family protein.	4	4	2	3	1	2	4	2	4
Os01g0192900	1	5002454	5004321	1-aminocyclopropane-1-carboxylate synthase family protein.	1	1	3	1	2	3	1	4	4
Os01g0193250	1	5014697	5015197	Hypothetical gene.	1	1	2	1	2	2	1	2	2
Os01g0193400	1	5016279	5020150	TNFR/CD27/30/40/95 cysteine-rich region domain containing protein.	1	1	3	1	2	3	1	3	3
Os01g0193500	1	5018103	5020088	Conserved hypothetical protein.	1	1	3	1	2	3	1	3	3
Os01g0193600	1	5021104	5025704	Methyltransferase small domain containing protein.	1	1	2	1	2	2	1	2	2
Os01g0193700	1	5022112	5025748	Hypothetical protein.	1	1	2	1	2	2	1	2	2
Os01g0193900	1	5030157	5038482	Homeodomain-like domain containing protein.	1	1	2	1	2	2	1	2	2
Os01g0194000	1	5037239	5039252	Conserved hypothetical protein.	1	1	3	1	2	3	1	3	3
Os01g0194200	1	5053133	5055753	IQ calmodulin-binding region domain containing protein.	1	1	2	1	2	2	1	2	2
Os01g0194300	1	5060605	5065209	Similar to NPR1.	1	2	3	1	5	4	1	4	5
Os01g0194600	1	5085833	5086504	Thioredoxin fold domain containing protein.	1	1	3	1	2	3	1	2	3
Os01g0195000	1	5099555	5102080	Zinc finger, C2H2-type domain containing protein.	1	1	3	1	2	3	1	3	3
Os01g0195200	1	5109949	5112457	Similar to Serine/threonine-protein kinase PBS1 (EC 2.7.1.37) (AvrPphB susceptible protein 1).	1	1	2	1	3	2	1	2	3
Os01g0195300	1	5128137	5128696	Hypothetical conserved gene.	1	1	2	1	3	2	1	2	3
Os01g0195400	1	5131629	5132915	Harpin-induced 1 domain containing protein.	1	1	2	1	4	3	1	3	4
Os01g0195500	1	5138518	5140925	Translation initiation factor SUI1 domain containing protein.	1	1	3	1	2	4	1	5	5
Os01g0195700	1	5148879	5149201	Hypothetical conserved gene.	1	1	2	1	3	2	1	2	3
Os01g0195801	1	5149335	5150341	Hypothetical conserved gene.	1	1	3	1	2	3	1	3	3
Os01g0196133	1	5196418	5197056	Similar to H0315A08.1 protein.	1	1	3	1	4	2	1	2	4
Os01g0196300	1	5201862	5203996	Helix-loop-helix DNA-binding domain containing protein.	1	1	2	1	3	2	1	2	3
Os01g0196500	1	5213979	5216701	Prenylated rab acceptor PRA1 family protein.	1	1	3	1	2	3	1	3	3
Os01g0196600	1	5218573	5220335	Similar to 260 kDa major acidic fibroblast growth factor-stimulated phosphoprotein (Fragment).	1	1	3	1	2	3	1	3	3
Os01g0196800	1	5227044	5229966	Hypothetical protein.	1	1	2	1	3	2	1	2	3
Os01g0197100	1	5236623	5244023	Similar to Cytochrome P450 90C1 (EC 1.14.-.-) (ROTUNDIFOLIA3).	1	1	2	1	3	2	1	2	3
Os01g0197150	1	5236643	5243998	Hypothetical protein.	1	1	3	1	2	3	1	3	3
Os01g0197200	1	5247340	5251192	Similar to predicted protein.	1	2	4	1	3	4	2	4	4
Os01g0197350	1	5256634	5257053	Hypothetical genes.	1	2	3	1	4	3	2	3	4
Os01g0197400	1	5258298	5260964	Conserved hypothetical protein.	1	1	3	1	2	3	1	3	3
Os01g0197450	1	5261189	5263102	Pentatricopeptide repeat domain containing protein.	1	1	2	1	3	2	1	2	3
Os01g0197500	1	5264691	5266158	Similar to predicted protein.	1	1	4	1	2	4	1	3	4
Os01g0197700	1	5270449	5275585	Similar to Cytokinin dehydrogenase 2.	2	7	6	1	4	3	2	5	7
Os01g0197900	1	5288136	5292958	RNA-dependent RNA polymerase, eukaryotic-type domain containing protein.	1	1	4	1	2	3	1	3	4
Os01g0198000	1	5307415	5317280	RNA-dependent RNA polymerase, eukaryotic-type domain containing protein.	1	1	3	1	2	3	1	3	3
Os01g0198100	1	5320625	5324478	RNA-dependent RNA polymerase, eukaryotic-type domain containing protein.	1	1	3	1	2	4	1	4	4
Os01g0198200	1	5329063	5335518	Similar to Casein kinase-like protein.	1	1	2	1	5	3	1	4	5
Os01g0198250	1	5330676	5333955	Hypothetical gene.	1	1	2	1	2	2	1	3	3
Os01g0198500	1	5352505	5353607	Conserved hypothetical protein.	1	2	6	1	3	5	2	4	6
Os01g0198702	1	5361440	5362677	Conserved hypothetical protein.	1	1	3	1	2	3	1	3	3
Os01g0198900	1	5373630	5374681	Polyketide cyclase/dehydrase domain containing protein.	1	2	3	1	6	4	2	5	6
Os01g0199300	1	5384196	5385088	Similar to lachrymatory factor synthase.	1	6	5	2	4	5	7	3	7
Os01g0199400	1	5389837	5394412	Alpha/beta hydrolase family protein.	1	3	8	2	6	5	4	7	8
Os01g0199700	1	5398321	5402018	Protein of unknown function DUF1677, plant domain containing protein.	1	2	5	1	3	4	2	5	5
Os01g0199900	1	5406050	5412737	Similar to Phosphoribosylaminoimidazole carboxylase catalytic subunit (EC 4.1.1.21) (AIR carboxylase) (AIRC).	1	2	3	1	4	3	2	3	4
Os01g0199950	1	5410930	5412355	Hypothetical gene.	1	2	3	1	3	3	2	3	3
Os01g0200000	1	5413595	5416778	Similar to autophagocytosis protein AUT1-like [Oryza sativa (japonica cultivar-group)].	1	2	3	1	3	3	2	3	3
Os01g0200150	1	5414253	5416534	Hypothetical gene.	1	2	3	1	3	3	2	3	3
Os01g0200200	1	5424059	5424581	Protein of unknown function DUF1677, plant domain containing protein.	1	2	3	1	4	3	2	3	4
Os01g0200300	1	5426582	5429390	Similar to Homeobox-leucine zipper protein HOX29.	1	2	4	1	3	4	2	4	4
Os01g0200350	1	5426719	5431404	Hypothetical protein.	1	2	3	1	3	3	2	3	3
Os01g0200400	1	5435443	5442646	Thioredoxin domain 2 containing protein.	1	4	3	1	2	3	4	3	4
Os01g0200500	1	5442866	5446246	MPPN family protein.	1	2	4	1	3	4	2	4	4
Os01g0200600	1	5454772	5455667	Similar to Avr9/Cf-9 rapidly elicited protein 111A.	1	2	4	1	3	4	2	4	4
Os01g0200700	1	5478545	5479749	Similar to Metallothionein-like protein type 3 (MT-3) (MWMT3).	1	3	4	1	4	4	2	4	4
Os01g0201000	1	5498215	5499226	Similar to protein kinase family protein.	1	2	3	1	4	3	2	3	4
Os01g0201100	1	5507567	5509494	Similar to xylosyltransferase oxt.	1	2	4	1	3	4	2	4	4
Os01g0201200	1	5510522	5514454	Similar to Protein kinase.	1	2	4	1	3	4	2	4	4
Os01g0201250	1	5529876	5531014	Similar to DNA-binding WRKY.	1	2	4	1	5	4	3	4	5
Os01g0201275	1	5530408	5531111	Conserved hypothetical protein.	1	3	2	1	5	2	4	2	5
Os01g0201400	1	5540631	5541520	Rapid ALkalinization Factor family protein.	1	2	3	1	2	3	2	3	3
Os01g0201500	1	5543648	5544544	Similar to early nodulin 20.	1	1	3	1	2	4	1	4	4
Os01g0201600	1	5549651	5551003	Virulence factor, pectin lyase fold family protein.	2	2	4	1	3	5	2	5	5
Os01g0201700	1	5559532	5568924	Similar to M23 protein (Fragment).	1	2	4	1	2	3	2	3	4
Os01g0201800	1	5579959	5585078	Hypothetical conserved gene.	1	1	2	1	1	2	1	2	2
Os01g0201850	1	5581650	5588943	Hypothetical conserved gene.	1	2	3	1	2	3	2	3	3
Os01g0201900	1	5591697	5596237	Conserved hypothetical protein.	1	2	3	1	2	3	2	3	3
Os01g0202500	1	5639835	5641475	Similar to B-box zinc finger family protein.	1	1	3	1	2	4	1	4	4
Os01g0202601	1	5645689	5646994	Conserved hypothetical protein.	1	1	2	1	1	2	1	2	2
Os01g0202700	1	5652593	5655352	Similar to Flowering locus T3.	1	2	3	1	2	3	2	3	3
Os01g0202800	1	5663306	5665832	Similar to NOD26-like membrane integral protein ZmNIP1-1.	1	2	3	1	4	3	2	3	4
Os01g0203000	1	5669291	5671467	BZR1, transcriptional repressor family protein.	2	1	4	2	3	5	1	3	5
Os01g0203300	1	5675669	5679548	Conserved hypothetical protein.	2	1	4	2	6	5	1	3	6
Os01g0203400	1	5685594	5686401	Hypothetical protein.	1	1	4	1	2	3	1	3	4
Os01g0203800	1	5699652	5707756	Protein of unknown function DUF641, plant domain containing protein.	1	1	3	1	4	3	1	2	4
Os01g0203900	1	5699710	5701591	Hypothetical protein.	1	1	4	1	2	4	1	3	4
Os01g0204000	1	5718902	5724184	DNA polymerase subunit Cdc27 domain containing protein.	1	3	4	1	2	4	3	4	4
Os01g0205100	1	5760486	5764602	WD40 repeat-like domain containing protein.	1	1	1	1	2	1	1	1	2
Os01g0205200	1	5764652	5766659	Pentatricopeptide repeat domain containing protein.	1	1	3	3	2	3	1	3	3
Os01g0205300	1	5768175	5769203	Similar to rho termination factor, N-terminal domain containing protein.	1	1	1	1	2	1	1	1	2
Os01g0205500	1	5770062	5772270	Similar to 60S ribosomal protein L11-2 (L16). Splice isoform 2.	1	1	1	1	2	1	1	1	2
Os01g0205600	1	5773300	5774176	Crotonase, core domain containing protein.	1	1	1	1	2	1	1	1	2
Os01g0205700	1	5774293	5776922	Similar to Shaggy-like kinase (Fragment).	1	1	1	1	2	1	1	1	2
Os01g0205900	1	5789333	5790753	Similar to Class III peroxidase GvPx2b (Fragment).	1	1	2	2	1	2	1	2	2
Os01g0206200	1	5794832	5797674	Conserved hypothetical protein.	1	2	2	2	2	2	2	2	2
Os01g0206300	1	5799607	5801142	Similar to CBL-interacting protein kinase 18.	1	2	3	3	2	3	2	3	3
Os01g0206600	1	5807990	5808568	Conserved hypothetical protein.	1	1	1	1	1	1	1	1	1
Os01g0206650	1	5809141	5811560	Hypothetical protein.	1	1	1	1	1	1	1	1	1
Os01g0206700	1	5809589	5811510	Similar to Serine/threonine protein kinase (CBL-interacting protein kinase 20).	1	1	1	1	1	1	1	1	1
Os01g0206800	1	5814827	5819207	Protein kinase, core domain containing protein.	1	1	2	2	2	2	1	2	2
Os01g0207001	1	5815059	5819001	Hypothetical protein.	1	1	2	2	2	2	1	2	2
Os01g0207200	1	5828556	5830828	Similar to Peptide-N4-(N-acetyl-beta-glucosaminyl)asparagine amidase A (EC 3.5.1.52) (PNGase A) (Glycopeptide N-glycosidase) (N-glycanase) [Contains: Peptide-N4-(N-acetyl-beta-glucosaminyl)asparagine amidase A light chain (PNGase A small chain) (PNGase A subunit B); Peptide-N4- (N-acetyl-beta-glucosaminyl)asparagine amidase A heavy chain (PNGase A large chain) (PNGase A subunit A)].	1	1	2	2	3	2	1	2	3
Os01g0207300	1	5833613	5834107	Similar to S-adenosylmethionine synthetase 1 (EC 2.5.1.6) (Methionine adenosyltransferase 1) (AdoMet synthetase 1). Splice isoform 2.	1	1	2	2	3	2	1	2	3
Os01g0207400	1	5837660	5838639	Similar to peptide-N4-asparagine amidase A.	1	1	1	1	2	1	1	1	2
Os01g0207500	1	5841728	5843767	Hypothetical protein.	1	1	1	1	1	1	1	1	1
Os01g0207600	1	5841736	5843671	Similar to peptide-N4-asparagine amidase A.	1	1	1	1	1	1	1	1	1
Os01g0207700	1	5848166	5848945	Drug/metabolite transporter domain containing protein.	1	1	2	2	2	2	1	2	2
Os01g0207900	1	5856444	5857920	Similar to nodulin-like protein.	1	1	1	1	1	1	1	1	1
Os01g0208000	1	5862946	5863577	Protein of unknown function DUF6, transmembrane domain containing protein.	1	1	3	3	2	3	1	3	3
Os01g0208400	1	5875794	5877849	Similar to peptide-N4-asparagine amidase A.	1	1	2	2	2	2	1	2	2
Os01g0208600	1	5890605	5898224	Actin-binding WH2 domain containing protein.	1	1	2	2	2	2	1	2	2
Os01g0208700	1	5899561	5909560	Similar to Phosphoenolpyruvate carboxylase (Fragment).	1	1	2	2	1	2	1	2	2
Os01g0208800	1	5907081	5908615	Similar to Phosphoenolpyruvate carboxylase (Fragment).	1	1	2	2	1	2	1	2	2
Os01g0209000	1	5911506	5916779	Alg9-like mannosyltransferase family protein.	1	1	2	3	1	3	1	3	3
Os01g0209150	1	5920696	5921382	Hypothetical gene.	1	1	3	4	2	3	1	3	4
Os01g0209200	1	5921759	5934109	Similar to 14-3-3 protein 7.	1	2	4	5	3	4	2	4	5
Os01g0209400	1	5934586	5939516	Nucleotide-binding, alpha-beta plait domain containing protein.	1	2	4	4	3	4	1	4	4
Os01g0209500	1	5945633	5954315	Zinc finger, RING-type domain containing protein.	1	2	5	5	3	5	1	4	5
Os01g0209566	1	5945746	5946990	Hypothetical protein.	1	2	3	3	2	3	1	3	3
Os01g0209700	1	5968819	5972489	Similar to GA 2-oxidase 5.	1	1	3	3	2	3	1	3	3
Os01g0209750	1	5969790	5972419	Hypothetical protein.	1	1	3	3	2	3	1	3	3
Os01g0209800	1	5983626	5985875	Similar to Cationic amino acid transporter (Fragment).	2	1	3	3	2	3	1	3	3
Os01g0209901	1	5983849	5985803	Hypothetical protein.	2	1	3	3	2	3	1	3	3
Os01g0210200	1	6000333	6000920	Similar to Myb-like DNA-binding domain containing protein, expressed.	1	1	3	3	2	3	1	3	3
Os01g0210300	1	6003524	6004869	Conserved hypothetical protein.	1	1	2	2	1	2	1	2	2
Os01g0210400	1	6005040	6007163	Protein of unknown function DUF616 domain containing protein.	1	1	2	2	1	2	1	2	2
Os01g0210500	1	6007921	6009027	Similar to SOUL-like protein.	1	1	3	3	2	3	1	3	3
Os01g0210550	1	6008725	6009183	Hypothetical gene.	1	1	3	3	2	3	1	3	3
Os01g0210600	1	6010862	6011818	Protein of unknown function DUF538 family protein.	1	1	3	3	2	3	1	3	3
Os01g0210700	1	6017742	6022122	Similar to Potassium channel (Fragment).	1	1	2	2	1	2	1	2	2
Os01g0210750	1	6017896	6022072	Hypothetical protein.	1	1	2	2	1	2	1	2	2
Os01g0210800	1	6025074	6029638	Conserved hypothetical protein.	1	1	2	2	1	2	1	2	2
Os01g0210900	1	6031025	6032833	Cytochrome P450 family protein.	1	1	1	1	1	1	1	1	1
Os01g0211000	1	6037454	6039022	Cytochrome P450 family protein.	1	1	1	1	2	1	1	1	2
Os01g0211200	1	6057440	6058954	Cytochrome P450 family protein.	1	1	2	2	2	2	1	2	2
Os01g0211600	1	6076731	6078239	Cytochrome P450 family protein.	1	1	2	2	2	2	1	2	2
Os01g0211800	1	6094692	6096528	Similar to VirE2-interacting protein VIP1.	1	1	2	2	3	2	1	2	3
Os01g0212000	1	6109134	6109760	Hypothetical protein.	2	1	3	3	3	3	1	3	3
Os01g0212100	1	6112811	6132696	DEAD-like helicase, N-terminal domain containing protein.	2	1	3	3	4	3	1	3	4
Os01g0212400	1	6134203	6139136	EF-Hand type domain containing protein.	1	1	2	2	2	2	1	2	2
Os01g0212500	1	6139624	6141644	Conserved hypothetical protein.	1	1	2	3	2	2	1	2	3
Os01g0212700	1	6172143	6173186	Similar to RING-H2 finger protein ATL2K.	2	1	3	3	3	3	1	3	3
Os01g0212900	1	6182929	6183873	Hypothetical conserved gene.	2	1	3	4	3	4	1	3	4
Os01g0213100	1	6185622	6189219	Similar to Zinc finger, C3HC4 type family protein.	2	1	3	3	3	3	1	3	3
Os01g0213300	1	6191927	6193745	Transcription factor, MADS-box domain containing protein.	2	1	3	3	3	3	1	3	3
Os01g0213350	1	6195350	6199436	Hypothetical gene.	3	1	2	2	2	2	1	2	3
Os01g0213400	1	6199245	6200202	Zinc finger, RING/FYVE/PHD-type domain containing protein.	3	1	2	2	2	2	1	2	3
Os01g0213800	1	6221640	6224153	Similar to Transcription factor PCF5.	5	2	4	4	4	4	1	3	5
Os01g0214001	1	6221644	6224197	Hypothetical protein.	3	2	5	5	5	5	1	4	5
Os01g0214200	1	6242516	6244879	Esterase, SGNH hydrolase-type, subgroup domain containing protein.	1	2	3	3	3	3	1	3	3
Os01g0214300	1	6248293	6253373	Conserved hypothetical protein.	1	2	3	3	3	3	2	3	3
Os01g0214400	1	6253793	6256906	Similar to predicted protein.	1	2	4	4	3	4	2	4	4
Os01g0214500	1	6257846	6258501	Conserved hypothetical protein.	1	2	4	5	3	4	2	4	5
Os01g0214600	1	6267440	6270770	Lipase, GDSL domain containing protein.	1	2	3	3	3	3	1	3	3
Os01g0214800	1	6278520	6283559	Lipase, GDSL domain containing protein.	1	2	4	3	3	3	2	4	4
Os01g0214901	1	6278711	6283235	Hypothetical protein.	1	2	4	3	3	3	2	4	4
Os01g0215000	1	6288365	6292301	Lipase, GDSL domain containing protein.	1	2	4	3	3	3	2	3	4
Os01g0215100	1	6296963	6297334	Similar to scpl50 (serine carboxypeptidase-like 50); serine-type carboxypeptidase.	1	1	3	4	3	2	1	3	4
Os01g0215500	1	6304802	6306605	Similar to esterase.	1	1	4	5	3	2	1	4	5
Os01g0215700	1	6319130	6322451	Esterase, SGNH hydrolase-type domain containing protein.	1	1	3	3	3	3	1	2	3
Os01g0215725	1	6319466	6322051	Hypothetical protein.	1	1	3	3	3	3	1	2	3
Os01g0215750	1	6326282	6329098	Hypothetical gene.	1	1	2	2	2	2	1	2	2
Os01g0216000	1	6340836	6344286	Lipase, GDSL domain containing protein.	1	1	2	2	2	2	1	2	2
Os01g0216150	1	6340983	6343950	Hypothetical protein.	1	1	2	2	2	2	1	2	2
Os01g0216300	1	6352582	6358355	Lipase, GDSL domain containing protein.	1	1	2	4	5	3	1	3	5
Os01g0216350	1	6353714	6357017	Hypothetical protein.	1	1	2	4	5	3	1	3	5
Os01g0216400	1	6361526	6363457	Lipase, GDSL domain containing protein.	1	1	2	2	3	2	1	2	3
Os01g0216500	1	6365063	6367057	Lipase, GDSL domain containing protein.	1	1	2	2	3	2	1	2	3
Os01g0216600	1	6365099	6366237	Hypothetical protein.	1	1	2	2	3	2	1	2	3
Os01g0216900	1	6374207	6381837	Lipase, GDSL domain containing protein.	1	2	3	3	5	3	2	4	5
Os01g0217000	1	6387691	6391467	Protein of unknown function DUF231, plant domain containing protein.	1	1	2	2	3	2	1	2	3
Os01g0217050	1	6388780	6390920	Hypothetical protein.	1	1	2	2	3	2	1	2	3
Os01g0217100	1	6394270	6395665	Conserved hypothetical protein.	1	1	1	1	2	1	1	1	2
Os01g0217400	1	6402871	6405410	Conserved hypothetical protein.	1	2	2	2	3	2	2	2	3
Os01g0217500	1	6412786	6419867	ThiJ/PfpI domain containing protein.	1	1	2	2	3	2	1	2	3
Os01g0217800	1	6432336	6435651	ThiJ/PfpI domain containing protein.	1	1	2	2	3	2	1	2	3
Os01g0217900	1	6443077	6444600	Hypothetical conserved gene.	1	1	2	2	2	2	1	2	2
Os01g0218032	1	6452871	6455988	Similar to Repressor of silencing 1.	1	2	4	4	3	4	2	4	4
Os01g0218100	1	6462770	6465035	Helix-loop-helix DNA-binding domain containing protein.	1	2	4	4	3	4	1	4	4
Os01g0218200	1	6471789	6476664	Thioredoxin domain 2 containing protein.	1	1	2	2	2	2	1	2	2
Os01g0218350	1	6471818	6476650	Hypothetical protein.	1	1	2	2	2	2	1	2	2
Os01g0218500	1	6494446	6499766	Similar to ZCN14 protein.	1	2	4	4	3	4	2	4	4
Os01g0218700	1	6500709	6507086	ABC transporter integral membrane type 1 domain containing protein.	1	1	2	2	2	2	1	2	2
Os01g0218800	1	6507356	6514640	Similar to Trithorax 5 (Fragment).	1	2	3	3	3	3	2	3	3
Os01g0218900	1	6518152	6521026	Zinc finger, PHD-type domain containing protein.	1	2	3	3	3	3	2	3	3
Os01g0219000	1	6523644	6524609	Conserved hypothetical protein.	1	1	2	2	2	2	1	2	2
Os01g0219100	1	6525486	6528178	SFT2-like family protein.	1	1	2	2	2	2	1	2	2
Os01g0219200	1	6528797	6531845	F-box domain, Skp2-like domain containing protein.	1	1	2	2	2	2	1	2	2
Os01g0219300	1	6534612	6535829	Conserved hypothetical protein.	1	2	3	4	3	4	1	3	4
Os01g0219500	1	6541008	6543076	Plant lipid transfer protein/Par allergen family protein.	1	2	3	5	3	5	1	4	5
Os01g0219600	1	6541971	6544461	Similar to Endo-beta-1,4-glucanase precursor (EC 3.2.1.4).	1	2	4	5	3	5	1	4	5
Os01g0220100	1	6564697	6568140	Similar to Cellulase.	1	1	3	3	2	3	1	3	3
Os01g0220150	1	6565814	6568033	Hypothetical protein.	1	1	3	3	2	3	1	3	3
Os01g0220200	1	6575127	6577148	Similar to Uncharacterized plant-specific domain TIGR01589 family protein.	1	1	3	3	2	3	1	3	3
Os01g0220300	1	6583687	6587107	Translation elongation factor EF1B/ribosomal protein S6 domain containing protein.	1	1	3	3	2	3	1	3	3
Os01g0220400	1	6587146	6587940	Hypothetical protein.	1	1	3	3	2	3	1	3	3
Os01g0220500	1	6590983	6592142	Similar to predicted protein.	1	2	4	4	3	4	2	4	4
Os01g0220700	1	6612386	6613717	Similar to predicted protein.	1	1	2	2	2	2	1	2	2
Os01g0220801	1	6617011	6618001	Hypothetical protein.	1	1	2	2	2	2	1	2	2
Os01g0220900	1	6617173	6621786	Hypothetical conserved gene.	1	1	3	3	2	3	1	3	3
Os01g0221000	1	6625041	6625522	Hypothetical protein.	1	1	2	2	2	2	1	2	2
Os01g0221100	1	6626040	6630462	GH3 auxin-responsive promoter family protein.	1	2	4	4	3	4	2	4	4
Os01g0221300	1	6642665	6645159	Conserved hypothetical protein.	1	1	2	2	3	2	1	2	3
Os01g0221400	1	6649853	6650092	Conserved hypothetical protein.	1	2	3	3	4	3	2	3	4
Os01g0221500	1	6653148	6655290	Protein of unknown function DUF2358 domain containing protein.	1	2	3	3	4	3	2	3	4
Os01g0221600	1	6659237	6662320	Malate transporter, aliminium toerance domain containing protein.	1	1	2	2	3	2	1	2	3
Os01g0221700	1	6663533	6666725	Similar to GDT1-like protein 1, chloroplastic.	1	1	2	2	3	2	1	2	3
Os01g0221900	1	6667724	6670479	Similar to peptidase C45, acyl-coenzyme A/6-aminopenicillanic acid acyl-transferase.	1	1	2	2	3	2	1	2	3
Os01g0222001	1	6676522	6678026	Hypothetical conserved gene.	1	1	2	2	3	2	1	2	3
Os01g0222300	1	6694030	6696795	Conserved hypothetical protein.	3	1	2	2	4	2	1	2	4
Os01g0222500	1	6699636	6703371	Similar to Vacuolar ATP synthase subunit E (EC 3.6.3.14) (V-ATPase E subunit) (Vacuolar proton pump E subunit).	3	1	2	2	4	2	1	2	4
Os01g0222600	1	6704187	6704746	Conserved hypothetical protein.	4	1	2	2	3	2	1	2	4
Os01g0222700	1	6705859	6710552	Protein of unknown function DUF659 domain containing protein.	2	1	1	1	3	1	1	1	3
Os01g0222800	1	6713909	6714986	Similar to OSIGBa0145C12.7 protein.	2	1	1	1	3	1	1	1	3
Os01g0222900	1	6715521	6716305	Curculin-like (mannose-binding) lectin domain containing protein.	3	1	2	2	4	2	1	2	4
Os01g0223000	1	6718349	6719944	Lipase, GDSL domain containing protein.	2	1	1	1	3	1	1	1	3
Os01g0223200	1	6724946	6728538	Lipase, GDSL domain containing protein.	2	1	1	1	3	1	1	1	3
Os01g0223300	1	6732152	6735482	Protein of unknown function DUF1677, Oryza sativa domain containing protein.	2	1	1	1	3	1	1	1	3
Os01g0223500	1	6765268	6765888	Similar to Esterase.	3	2	2	2	4	2	1	2	4
Os01g0223600	1	6766511	6769519	Similar to Pto kinase interactor 1-like protein.	4	2	3	3	5	3	1	3	5
Os01g0223700	1	6774202	6776856	Bulb-type lectin domain domain containing protein.	3	2	4	4	6	4	1	5	6
Os01g0223800	1	6781919	6786415	Hypothetical conserved gene.	2	1	3	3	5	3	1	4	5
Os01g0223900	1	6787094	6789730	Serine/threonine protein kinase-related domain containing protein.	2	1	4	4	3	4	1	4	4
Os01g0224000	1	6790903	6793320	Serine/threonine protein kinase-related domain containing protein.	2	1	4	4	3	4	1	5	5
Os01g0224100	1	6813719	6815534	Similar to DNA binding protein-like protein.	2	1	3	3	4	3	1	3	4
Os01g0224166	1	6828512	6829334	Hypothetical gene.	1	1	3	3	3	3	1	2	3
Os01g0224200	1	6830317	6832770	Hypothetical conserved gene.	1	1	4	4	4	4	2	3	4
Os01g0224300	1	6833058	6835244	CHCH domain containing protein.	1	1	2	2	2	2	1	2	2
Os01g0224400	1	6838234	6841165	Similar to Mitochondrial carrier protein.	1	1	3	3	3	3	1	2	3
Os01g0224500	1	6841600	6843524	Conserved hypothetical protein.	1	1	3	3	3	3	1	2	3
Os01g0224700	1	6857345	6860952	Flavin monooxygenase-like enzyme, Auxin biosynthesis	2	1	5	4	3	3	1	4	5
Os01g0225000	1	6879860	6881980	Mitochondrial carrier protein domain containing protein.	2	1	3	4	4	3	1	3	4
Os01g0225100	1	6889444	6896387	Conserved hypothetical protein.	2	1	4	3	4	4	2	4	4
Os01g0225200	1	6897571	6904232	Similar to predicted protein.	2	1	3	3	3	3	2	3	3
Os01g0225300	1	6906353	6909594	Conserved hypothetical protein.	2	1	3	3	3	3	2	3	3
Os01g0225400	1	6909800	6910700	Pyruvate/Phosphoenolpyruvate kinase, catalytic core domain containing protein.	2	1	3	3	3	3	1	3	3
Os01g0225500	1	6912812	6915127	Similar to 3-methyl-2-oxobutanoate hydroxymethyltransferase.	2	2	3	3	3	3	1	3	3
Os01g0225550	1	6922190	6923336	Hypothetical gene.	1	1	2	3	3	2	1	3	3
Os01g0225600	1	6922127	6922762	Similar to Dehydrin.	1	1	2	3	3	2	1	3	3
Os01g0225700	1	6925469	6925910	Hypothetical gene.	2	1	4	3	5	4	2	5	5
Os01g0226200	1	6957350	6958652	Conserved hypothetical protein.	1	1	2	3	2	2	1	3	3
Os01g0226300	1	6968951	6970078	Reticulon family protein.	1	1	2	2	2	2	1	2	2
Os01g0226400	1	6970912	6976706	ATPase, AAA-type, core domain containing protein.	1	1	2	2	2	2	1	2	2
Os01g0226450	1	6971042	6976599	Hypothetical protein.	1	1	2	2	2	2	1	2	2
Os01g0226500	1	6979616	6985720	Conserved hypothetical protein.	1	1	2	2	2	2	1	2	2
Os01g0226600	1	6987901	6994006	Similar to C4-dicarboxylate transporter/malic acid transport protein.	2	1	3	4	3	3	2	3	4
Os01g0226666	1	7008989	7010250	Hypothetical protein.	2	1	3	3	3	3	1	3	3
Os01g0226700	1	7009033	7010446	Protein of unknown function DUF623, plant domain containing protein.	2	1	3	3	3	3	1	3	3
Os01g0227100	1	7024297	7030591	Glucose/ribitol dehydrogenase family protein.	3	2	4	4	4	4	1	4	4
Os01g0227200	1	7038103	7042925	Similar to Somatic embryogenesis receptor kinase-like protein.	2	1	3	3	4	3	1	3	4
Os01g0227250	1	7039880	7042890	Hypothetical gene.	2	1	5	3	4	5	1	5	5
Os01g0227300	1	7044012	7047544	Similar to RAB7D.	2	1	3	3	4	3	1	3	4
Os01g0227350	1	7048457	7050422	Hypothetical protein.	2	1	3	3	4	3	1	3	4
Os01g0227400	1	7049941	7050874	Similar to Cytochrome P450 71A1 (EC 1.14.-.-) (CYPLXXIA1) (ARP-2).	2	1	3	3	4	3	1	3	4
Os01g0227500	1	7053100	7056373	Cytochrome P450 family protein.	2	1	4	5	3	4	1	4	5
Os01g0227700	1	7061377	7065249	Cytochrome P450 family protein.	2	1	4	6	3	5	1	4	6
Os01g0227800	1	7071481	7073788	Similar to cDNA, clone: J075083L18, full insert sequence.	3	2	5	4	7	5	1	6	7
Os01g0228300	1	7085873	7089172	Mpv17/PMP22 family protein.	1	1	2	3	4	2	1	2	4
Os01g0228400	1	7092034	7095315	Pentatricopeptide repeat domain containing protein.	2	1	3	4	5	3	1	3	5
Os01g0228450	1	7092967	7095091	Hypothetical protein.	2	1	3	4	5	3	1	3	5
Os01g0228500	1	7095864	7097381	Harpin-induced 1 domain containing protein.	2	1	3	3	4	3	1	3	4
Os01g0228600	1	7100070	7103266	Similar to 2-hydroxyacid dehydrogenase (AGR_L_379p).	2	1	3	3	4	3	1	3	4
Os01g0228800	1	7104701	7109095	Conserved hypothetical protein.	2	1	3	3	4	3	1	3	4
Os01g0228901	1	7115785	7124100	Hypothetical gene.	2	1	3	3	4	3	1	3	4
Os01g0229000	1	7121191	7123857	Similar to Transcription factor myb.	2	1	3	3	4	3	1	3	4
Os01g0229100	1	7125406	7128899	Similar to Eukaryotic translation initiation factor 3 subunit 6-interacting protein.	2	1	3	3	4	3	1	3	4
Os01g0229200	1	7129236	7137327	VHS domain containing protein.	2	1	3	3	4	3	1	3	4
Os01g0229250	1	7129396	7136089	Hypothetical gene.	2	1	3	3	4	3	1	3	4
Os01g0229300	1	7157780	7163626	Similar to Embryonic flower 1-like protein.	2	1	3	3	3	3	1	3	3
Os01g0229400	1	7164742	7167419	Similar to Rac-like GTP-binding protein 1.	3	1	4	4	4	4	2	4	4
Os01g0229500	1	7173618	7175779	Thioesterase superfamily domain containing protein.	3	1	4	4	4	4	2	4	4
Os01g0229600	1	7176001	7177050	Conserved hypothetical protein.	2	1	3	3	3	3	1	3	3
Os01g0229700	1	7177355	7182348	WD40 repeat domain containing protein.	2	1	3	3	3	3	1	3	3
Os01g0229800	1	7186356	7186820	Similar to Vegetative storage protein PNI288.	2	1	5	5	4	3	2	4	5
Os01g0229900	1	7197022	7209085	Similar to Ubiquitin-conjugating enzyme family protein, expressed.	2	1	4	4	4	4	3	4	4
Os01g0230200	1	7216513	7225127	Basic helix-loop-helix dimerisation region bHLH domain containing protein.	1	1	3	5	3	4	2	3	5
Os01g0230700	1	7238851	7243073	Hypothetical conserved gene.	3	1	5	4	6	5	2	5	6
Os01g0230800	1	7244982	7246003	Conserved hypothetical protein.	2	1	3	3	4	3	2	3	4
Os01g0231000	1	7249771	7254629	Similar to Auxin-responsive protein (Aux/IAA) (Fragment).	3	1	4	4	4	4	2	4	4
Os01g0231500	1	7265286	7273208	Similar to Casein kinase I (Fragment).	2	1	3	4	4	4	1	4	4
Os01g0231600	1	7277271	7277972	Pleckstrin homology-type domain containing protein.	2	1	3	3	3	3	1	3	3
Os01g0231700	1	7278745	7280241	Similar to 60S acidic ribosomal protein P2-B (CaRP2B).	2	1	3	3	3	3	1	3	3
Os01g0231800	1	7282051	7285991	Similar to cDNA clone:J033025F17, full insert sequence.	2	1	3	3	3	3	1	3	3
Os01g0231900	1	7287974	7294209	K Homology, type 1, subgroup domain containing protein.	3	1	4	4	4	4	2	4	4
Os01g0231950	1	7297999	7298608	Hypothetical gene.	2	1	3	4	4	4	1	4	4
Os01g0232000	1	7297781	7298619	Major intrinsic protein family protein.	2	1	3	4	4	4	1	4	4
Os01g0232100	1	7302563	7303771	Similar to Tonoplast membrane integral protein ZmTIP4-3.	2	1	3	4	4	4	1	4	4
Os01g0232200	1	7307881	7309458	WD40 repeat domain containing protein.	2	1	3	3	3	3	1	3	3
Os01g0232300	1	7325060	7332216	Similar to TRZ3 (TRNASE Z 3); 3'-tRNA processing endoribonuclease/ catalytic.	1	1	2	2	2	2	1	2	2
Os01g0232400	1	7333827	7339244	Similar to VHS1 protein (Fragment).	1	1	2	2	2	2	1	2	2
Os01g0232450	1	7335045	7336010	Conserved hypothetical protein.	2	1	3	3	3	3	2	3	3
Os01g0232500	1	7340717	7345302	Ubiquitin-conjugating enzyme/RWD-like domain containing protein.	1	1	3	3	3	3	2	3	3
Os01g0232550	1	7344009	7345200	Hypothetical conserved gene.	1	1	3	3	3	3	2	3	3
Os01g0232700	1	7348585	7352104	Similar to Histidinol dehydrogenase, chloroplast precursor (EC 1.1.1.23) (HDH). Splice isoform 2.	2	1	3	3	3	3	2	3	3
Os01g0232800	1	7352223	7357332	Similar to KOB1.	2	1	3	3	3	3	2	3	3
Os01g0233000	1	7363663	7366111	DREPP plasma membrane polypeptide family protein.	2	1	3	3	3	3	2	3	3
Os01g0233100	1	7370362	7381112	Similar to Cyclin-A1-2.	2	1	5	6	8	4	3	7	8
Os01g0233400	1	7385705	7388444	Histone H4 acetyltransferase, NuA4 complex, Eaf6 domain containing protein.	5	1	4	3	3	4	2	4	5
Os01g0233500	1	7389373	7393708	Cyclin.	3	1	4	4	4	4	2	4	4
Os01g0233800	1	7400509	7404310	Similar to Viroid symptom modulation protein.	2	1	3	3	3	3	2	3	3
Os01g0233850	1	7403181	7404029	Hypothetical gene.	1	1	3	3	3	3	2	3	3
Os01g0233900	1	7404911	7409638	Similar to cDNA clone:J013003E06, full insert sequence.	2	1	4	4	4	4	3	4	4
Os01g0234001	1	7414867	7415353	Hypothetical conserved gene.	2	1	4	4	4	4	3	4	4
Os01g0234100	1	7417303	7422388	Transcriptional factor B3 family protein.	2	1	4	4	4	4	3	4	4
Os01g0234200	1	7424284	7427642	Similar to DNA topoisomerase 2.	1	1	2	2	2	2	1	2	2
Os01g0234300	1	7429384	7430544	Similar to Pectinesterase.	2	1	3	3	3	3	2	3	3
Os01g0234433	1	7430381	7431332	Hypothetical protein.	2	1	3	3	3	3	2	3	3
Os01g0234499	1	7430568	7431335	Similar to Pectinesterase.	2	1	3	3	3	3	2	3	3
Os01g0234700	1	7437869	7438888	Harpin-induced 1 domain containing protein.	2	1	4	4	4	4	3	4	4
Os01g0234800	1	7438862	7443214	Similar to 25.3 kDa vesicle transport protein.	1	1	3	3	3	3	2	3	3
Os01g0234850	1	7443724	7447193	Hypothetical conserved gene.	1	1	2	2	2	2	1	2	2
Os01g0234900	1	7450936	7453683	Similar to Ubiquitin ligase SINAT5 (EC 6.3.2.-) (Seven in absentia homolog 5). Splice isoform 2.	2	1	3	3	3	3	2	3	3
Os01g0235100	1	7457835	7459834	Similar to predicted protein.	2	1	3	3	3	3	2	3	3
Os01g0235200	1	7460350	7465533	Conserved hypothetical protein.	2	1	3	3	3	3	2	3	3
Os01g0235300	1	7470710	7472729	SOUL haem-binding protein domain containing protein.	2	1	3	3	3	3	2	3	3
Os01g0235325	1	7470743	7471026	Hypothetical protein.	1	1	2	2	2	2	1	2	2
Os01g0235350	1	7473271	7476621	Conserved hypothetical protein.	2	1	3	3	3	3	2	3	3
Os01g0235400	1	7477678	7482814	Similar to predicted protein.	2	1	3	3	3	3	2	3	3
Os01g0235500	1	7484910	7485725	Conserved hypothetical protein.	2	1	3	3	3	3	2	3	3
Os01g0235632	1	7495062	7498355	Hypothetical protein.	2	1	3	3	3	3	2	3	3
Os01g0235700	1	7495121	7498347	Similar to BHLH transcription factor (Fragment).	2	1	4	4	4	4	3	4	4
Os01g0235800	1	7507583	7511672	K Homology domain containing protein.	1	1	2	2	2	2	1	2	2
Os01g0235850	1	7517312	7518483	Hypothetical protein.	2	1	3	4	4	4	1	4	4
Os01g0235900	1	7517314	7518489	Thioredoxin fold domain containing protein.	2	1	3	4	4	4	1	4	4
Os01g0236000	1	7519617	7524433	Conserved hypothetical protein.	2	1	3	3	3	3	2	4	4
Os01g0236300	1	7547017	7551856	Similar to Auxin response factor 18.	1	1	4	4	3	4	2	4	4
Os01g0236400	1	7557338	7560496	Similar to protein ABIL1.	2	1	3	3	3	3	2	3	3
Os01g0236700	1	7571236	7576792	Octicosapeptide/Phox/Bem1p domain containing protein.	1	1	3	3	3	3	2	3	3
Os01g0236800	1	7578100	7582923	Similar to predicted protein.	1	1	3	3	5	4	2	4	5
Os01g0236900	1	7579824	7582828	Hypothetical protein.	1	1	3	3	5	4	2	4	5
Os01g0237000	1	7588191	7589529	Uncharacterised protein family UPF0497, trans-membrane plant subgroup domain containing protein.	1	1	3	3	3	3	2	3	3
Os01g0237100	1	7590433	7592743	Phosphoglycerate mutase domain containing protein.	1	1	3	3	3	3	2	3	3
Os01g0237200	1	7594516	7595607	Conserved hypothetical protein.	1	1	3	4	2	3	1	2	4
Os01g0237366	1	7605441	7606545	NAD(P)-binding domain containing protein.	1	1	3	5	5	4	2	5	5
Os01g0237400	1	7615973	7617208	Hypothetical conserved gene.	1	1	3	4	4	4	1	2	4
Os01g0237500	1	7619082	7620013	NmrA-like family protein.	1	1	2	2	2	2	1	2	2
Os01g0237750	1	7624002	7624487	Hypothetical conserved gene.	1	1	3	3	3	3	2	3	3
Os01g0238200	1	7652967	7656516	Conserved hypothetical protein.	2	1	3	3	3	3	2	3	3
Os01g0238287	1	7656089	7656431	Hypothetical protein.	2	1	3	3	3	3	2	3	3
Os01g0238375	1	7660812	7661458	Hypothetical protein.	1	2	4	3	4	4	2	4	4
Os01g0238500	1	7665423	7668089	Similar to Branched-chain-amino-acid aminotransferase-like protein 3, chloroplast precursor.	1	2	3	3	3	3	2	3	3
Os01g0238600	1	7670071	7672734	Nucleic acid-binding, OB-fold domain containing protein.	1	2	3	3	3	3	2	3	3
Os01g0238700	1	7673033	7676401	Oligopeptide transporter OPT superfamily protein.	1	1	3	3	3	3	2	3	3
Os01g0238800	1	7677180	7678862	Hypothetical conserved gene.	1	1	3	3	3	3	2	3	3
Os01g0238850	1	7677950	7678911	Hypothetical gene.	1	1	3	3	3	3	2	3	3
Os01g0238900	1	7679009	7685849	Similar to Protein SOF1.	1	1	3	3	3	3	2	3	3
Os01g0239000	1	7686901	7693984	Hypothetical conserved gene.	1	1	3	3	3	3	2	3	3
Os01g0239100	1	7712339	7721253	Heat shock protein DnaJ family protein.	1	1	3	4	4	4	2	5	5
Os01g0239150	1	7712627	7717022	Hypothetical protein.	1	1	2	3	3	3	1	4	4
Os01g0239200	1	7718270	7722217	Similar to Phophate translocator (Fragment).	1	2	3	3	3	3	2	3	3
Os01g0239300	1	7724314	7725532	Conserved hypothetical protein.	1	2	5	5	4	5	3	5	5
Os01g0239700	1	7739074	7742878	Similar to Leucine-rich receptor-like protein kinase.	1	1	3	3	3	3	2	3	3
Os01g0240600	1	7771395	7774272	Hypothetical conserved gene.	1	1	4	4	4	4	2	3	4
Os01g0240700	1	7776045	7778090	Hypothetical conserved gene.	1	1	3	3	4	5	2	3	5
Os01g0240725	1	7776076	7776733	Hypothetical protein.	1	1	3	3	4	5	2	3	5
Os01g0241000	1	7804166	7805788	Conserved hypothetical protein.	1	1	3	3	3	3	2	3	3
Os01g0241100	1	7806682	7810887	Conserved hypothetical protein.	1	1	2	2	2	2	1	2	2
Os01g0241400	1	7817704	7818394	Thioredoxin fold domain containing protein.	1	1	4	3	4	4	2	4	4
Os01g0242200	1	7847490	7849833	Zinc finger, C2H2-type domain containing protein.	1	1	2	2	2	2	1	2	2
Os01g0242300	1	7852689	7855760	Optic atrophy 3 family protein.	2	1	3	3	3	3	1	3	3
Os01g0242400	1	7856373	7857611	Lateral organ boundaries, LOB domain containing protein.	1	1	2	2	2	2	1	2	2
Os01g0242500	1	7857828	7860061	D-tyrosyl-tRNA(Tyr) deacylase family protein.	1	1	2	2	2	2	1	2	2
Os01g0242600	1	7862065	7867775	C2 calcium-dependent membrane targeting domain containing protein.	2	1	4	4	3	4	2	4	4
Os01g0242800	1	7871885	7876344	Hypothetical protein.	2	1	5	7	4	7	3	6	7
Os01g0242900	1	7876239	7878776	Similar to 60S ribosomal protein L18A.	1	1	4	5	3	4	2	4	5
Os01g0243000	1	7880003	7882578	Similar to triacylglycerol lipase.	1	1	3	4	2	4	1	3	4
Os01g0243100	1	7891541	7894719	Similar to Kinesin.	1	1	2	2	2	2	1	2	2
Os01g0243200	1	7894961	7900550	Similar to integral membrane transporter family protein.	1	1	3	3	3	3	2	3	3
Os01g0243300	1	7900010	7900874	Hypothetical protein.	1	1	3	3	3	3	2	3	3
Os01g0243400	1	7903316	7903956	Hypothetical conserved gene.	1	1	3	3	3	3	2	3	3
Os01g0243600	1	7926858	7927564	Conserved hypothetical protein.	1	1	2	2	2	2	2	2	2
Os01g0243700	1	7928090	7929762	Similar to Beta-1,3-glucanase-like protein.	1	1	2	2	2	2	2	2	2
Os01g0243800	1	7932090	7933689	Hypothetical conserved gene.	1	1	2	2	2	2	2	2	2
Os01g0243901	1	7942924	7943837	Hypothetical protein.	1	1	1	1	1	1	1	1	1
Os01g0244000	1	7945561	7946955	Domain of unknown function DUF1618 domain containing protein.	1	1	2	2	2	2	2	2	2
Os01g0244150	1	7969745	7970752	Similar to J075123K08, full insert sequence.	1	2	2	2	2	2	2	2	2
Os01g0244400	1	7971864	7974941	Protein of unknown function DUF1618 domain containing protein.	1	1	1	1	1	1	2	1	2
Os01g0245000	1	8004164	8005216	Conserved hypothetical protein.	1	1	2	2	2	2	2	2	2
Os01g0245532	1	8023787	8025021	Similar to J075123K08, full insert sequence.	1	1	2	2	2	2	2	2	2
Os01g0245600	1	8030884	8031842	Conserved hypothetical protein.	1	1	1	1	1	1	1	1	1
Os01g0245700	1	8033763	8035082	Domain of unknown function DUF1618 domain containing protein.	1	1	1	1	1	1	1	1	1
Os01g0245901	1	8038422	8039750	Domain of unknown function DUF1618 domain containing protein.	1	1	1	1	1	1	1	1	1
Os01g0246100	1	8047388	8055598	Zinc finger, RING/FYVE/PHD-type domain containing protein.	2	1	4	4	4	4	3	4	4
Os01g0246200	1	8057414	8062717	Similar to TCP-domain protein.	1	1	2	2	2	2	2	2	2
Os01g0246400	1	8061858	8062892	Similar to Low molecular mass early light-inducible protein HV90, chloroplast precursor (ELIP).	1	1	1	1	1	1	1	1	1
Os01g0246500	1	8064860	8069013	Similar to Minus dominance protein.	1	1	2	2	2	2	2	2	2
Os01g0246601	1	8071122	8071808	Protein of unknown function DUF296 domain containing protein.	1	2	2	2	2	2	2	2	2
Os01g0246700	1	8084184	8086980	Similar to WRKY transcription factor 1.	1	1	2	2	2	2	2	2	2
Os01g0247500	1	8125672	8128014	Protein kinase, core domain containing protein.	1	2	2	2	2	2	2	2	2
Os01g0247550	1	8126659	8127416	Hypothetical protein.	1	2	2	2	2	2	2	2	2
Os01g0247600	1	8130258	8130932	Conserved hypothetical protein.	1	2	2	2	2	2	2	2	2
Os01g0247700	1	8132699	8135454	Similar to inner membrane transport protein.	1	2	2	2	2	2	2	2	2
Os01g0247900	1	8146442	8148059	AWPM-19-like family protein.	1	1	3	3	3	3	2	3	3
Os01g0248000	1	8152795	8153685	Stigma-specific protein Stig1 family protein.	1	1	2	2	2	2	2	2	2
Os01g0248300	1	8159901	8161287	Similar to Pathogen-related protein.	1	1	1	1	1	1	1	1	1
Os01g0248350	1	8159918	8160693	Hypothetical protein.	1	1	1	1	1	1	1	1	1
Os01g0248400	1	8170309	8175903	Similar to Isocitrate dehydrogenase (Fragment).	1	1	3	3	3	3	2	3	3
Os01g0248500	1	8175587	8177889	Similar to Pathogen-related protein.	3	1	3	2	3	2	2	2	3
Os01g0248600	1	8179040	8183108	GINS complex, Psf2 component family protein.	1	1	1	1	1	1	1	1	1
Os01g0248701	1	8191032	8192289	Terpenoid synthase domain containing protein.	1	1	2	2	2	2	2	2	2
Os01g0248800	1	8193455	8194256	Conserved hypothetical protein.	1	1	1	1	1	1	1	1	1
Os01g0248850	1	8193566	8194125	Hypothetical gene.	1	1	1	1	1	1	1	1	1
Os01g0248900	1	8196083	8197096	Similar to Expansin Os-EXPA3.	1	1	2	2	2	2	2	2	2
Os01g0249050	1	8201959	8202513	Hypothetical protein.	1	1	2	2	2	2	2	2	2
Os01g0249100	1	8202020	8202772	Similar to Expansin-A9.	1	1	2	2	2	2	2	2	2
Os01g0249200	1	8203832	8206969	Similar to Nectarin 1 precursor (EC 1.15.1.1) (Superoxide dismutase [Mn]).	1	1	2	2	2	2	2	2	2
Os01g0249300	1	8212469	8215133	Lg106-like family protein.	1	1	1	1	1	1	1	1	1
Os01g0249700	1	8229331	8229903	Heavy metal-associated domain, HMA domain containing protein.	2	1	2	2	2	2	2	2	2
Os01g0249800	1	8233016	8233871	Heavy metal-associated domain, HMA domain containing protein.	2	1	2	2	2	2	2	2	2
Os01g0249900	1	8234625	8235833	Protein of unknown function DUF573 family protein.	2	1	3	2	2	2	1	2	3
Os01g0250200	1	8247740	8247985	Conserved hypothetical protein.	1	1	3	2	2	2	2	2	3
Os01g0250600	1	8269588	8272570	Conserved hypothetical protein.	1	1	1	1	1	1	1	1	1
Os01g0250900	1	8275474	8283959	HAD superfamily (subfamily IG) hydrolase, 5'-Nucleotidase protein.	1	1	2	2	2	2	2	2	2
Os01g0251000	1	8284469	8289120	Protein of unknown function DUF3769 domain containing protein.	1	1	2	4	5	4	3	4	5
Os01g0251100	1	8291337	8296089	Similar to 50S ribosomal protein L3-2, chloroplast precursor.	1	1	2	2	2	2	2	2	2
Os01g0251200	1	8297615	8302401	Zinc finger, C2H2-like domain containing protein.	1	1	1	1	1	1	2	1	2
Os01g0251400	1	8305749	8306555	Conserved hypothetical protein.	1	1	2	1	2	1	2	1	2
Os01g0252100	1	8329791	8333933	Similar to Glycogen synthase kinase-3 homolog MsK-3 (EC 2.7.1.-).	1	1	1	1	1	1	1	1	1
Os01g0252150	1	8331441	8333267	Hypothetical protein.	1	1	1	1	1	1	1	1	1
Os01g0252200	1	8334519	8338574	Zinc finger, CCCH-type domain containing protein.	1	1	1	1	1	1	1	1	1
Os01g0252300	1	8339050	8339456	Conserved hypothetical protein.	1	1	1	1	1	1	1	1	1
Os01g0252400	1	8339174	8339709	Hypothetical gene.	1	1	1	1	1	1	1	1	1
Os01g0252600	1	8344471	8346041	Similar to predicted protein.	1	1	1	1	2	1	1	1	2
Os01g0252900	1	8359017	8362270	Zinc finger, CCHC-type domain containing protein.	2	1	2	2	2	2	2	2	2
Os01g0253000	1	8364116	8365711	Similar to LpimPth3.	2	1	1	1	2	1	1	1	2
Os01g0253050	1	8364602	8366959	Conserved hypothetical protein.	2	1	1	1	2	1	1	1	2
Os01g0253100	1	8367189	8375401	Similar to Avr9/Cf-9 induced kinase 1.	2	1	1	2	2	2	1	2	2
Os01g0253200	1	8380048	8380745	Similar to pectinesterase inhibitor domain containing protein.	1	1	1	1	1	1	1	1	1
Os01g0253300	1	8382115	8387231	Importin alpha-1a subunit.	2	1	2	2	2	2	2	2	2
Os01g0253400	1	8387589	8388859	Protein of unknown function DUF1218 family protein.	2	1	2	2	2	2	2	2	2
Os01g0253500	1	8394453	8395607	Conserved hypothetical protein.	2	1	4	4	3	4	3	4	4
Os01g0253600	1	8396551	8398584	Replication factor A protein 3 domain containing protein.	1	1	2	2	1	2	1	2	2
Os01g0253800	1	8401548	8402325	Conserved hypothetical protein.	1	1	2	2	1	2	1	2	2
Os01g0253900	1	8404247	8408353	Similar to triacylglycerol lipase.	2	2	2	2	1	1	2	2	2
Os01g0254000	1	8413916	8418925	Similar to NTGB2 (Fragment).	2	2	2	2	2	1	2	2	2
Os01g0254100	1	8420995	8430280	Similar to CTV.2.	1	1	1	1	2	1	1	1	2
Os01g0254200	1	8444463	8447053	Conserved hypothetical protein.	2	1	2	2	2	2	2	2	2
Os01g0254300	1	8447731	8451489	Pectinesterase (EC 3.1.1.11) (Fragment).	2	1	2	2	2	2	2	2	2
Os01g0254350	1	8448082	8450982	Hypothetical gene.	2	1	2	2	2	2	2	2	2
Os01g0254400	1	8455342	8456022	Hypothetical conserved gene.	2	1	2	2	2	2	2	2	2
Os01g0254800	1	8466262	8469359	Hypothetical conserved gene.	2	1	2	2	2	2	2	2	2
Os01g0254850	1	8471334	8472108	Hypothetical conserved gene.	1	1	1	1	1	1	1	1	1
Os01g0254900	1	8475504	8479452	Similar to Syntaxin 22 (AtSYP22) (AtVAM3).	3	1	3	3	3	3	3	2	3
Os01g0254950	1	8478876	8479870	Hypothetical gene.	1	1	1	1	1	1	1	1	1
Os01g0255000	1	8486578	8489618	Similar to Soluble epoxide hydrolase.	2	1	2	2	2	2	2	1	2
Os01g0255100	1	8490582	8492345	Similar to Soluble epoxide hydrolase.	1	1	1	1	1	1	1	1	1
Os01g0255700	1	8523748	8525716	Conserved hypothetical protein.	2	1	2	2	2	2	2	2	2
Os01g0256300	1	8535675	8537264	Conserved hypothetical protein.	2	1	2	2	2	2	3	2	3
Os01g0256400	1	8540755	8544460	Similar to Dynein light chain 1 protein DLC-1 (Fragment).	1	1	1	1	1	1	1	1	1
Os01g0256500	1	8546065	8546869	Similar to ZnI.	2	1	1	1	2	1	2	1	2
Os01g0256600	1	8555289	8557146	Ribosomal protein L18/L5 domain containing protein.	2	1	2	2	1	2	1	2	2
Os01g0256800	1	8560625	8569629	Similar to zinc finger helicase family protein.	2	1	2	2	2	2	2	2	2
Os01g0256900	1	8570880	8574555	Similar to SmX6 protein.	2	1	2	2	2	2	2	2	2
Os01g0257100	1	8577244	8577934	Rapid ALkalinization Factor family protein.	2	1	2	1	1	1	2	1	2
Os01g0257300	1	8586157	8586941	Similar to FPF1.	2	1	2	2	2	2	2	2	2
Os01g0257400	1	8593792	8599448	Zinc finger, CCCH-type domain containing protein.	2	1	3	3	2	3	4	3	4
Os01g0257900	1	8626746	8630032	Hypothetical protein.	2	1	2	2	2	2	2	2	2
Os01g0258000	1	8627878	8629136	Conserved hypothetical protein.	2	1	2	2	2	2	2	2	2
Os01g0258100	1	8630485	8633592	Hypothetical conserved gene.	1	1	1	1	1	1	1	1	1
Os01g0258600	1	8657086	8658466	Similar to predicted protein.	2	1	2	2	2	2	2	2	2
Os01g0258700	1	8659413	8664796	Zinc finger, CCCH-type domain containing protein.	2	1	2	2	2	2	2	2	2
Os01g0259200	1	8683011	8687579	Similar to serine/threonine protein kinase PBS1.	1	1	1	1	1	1	1	1	1
Os01g0259400	1	8691829	8699628	Armadillo-type fold domain containing protein.	2	1	1	2	2	2	1	2	2
Os01g0259600	1	8701299	8708612	Similar to phosphoadenosine phosphosulfate (PAPS) reductase family protein.	2	1	2	2	3	2	1	3	3
Os01g0259900	1	8718704	8720961	Conserved hypothetical protein.	1	1	1	1	1	1	1	1	1
Os01g0260000	1	8733343	8734486	Protein prenyltransferase domain containing protein.	1	1	1	1	1	1	1	1	1
Os01g0260100	1	8734767	8741720	Similar to Kinesin heavy chain (Fragment).	2	1	2	3	4	3	1	3	4
Os01g0260500	1	8747124	8753486	Hypothetical conserved gene.	2	1	3	4	2	4	1	4	4
Os01g0260700	1	8759419	8763457	Similar to PUR ALPHA-1.	2	1	2	3	2	3	1	3	3
Os01g0260800	1	8767828	8773510	Conserved hypothetical protein.	1	1	2	3	1	3	1	3	3
Os01g0260950	1	8783473	8785385	Conserved hypothetical protein.	1	1	3	2	1	3	1	3	3
Os01g0261000	1	8786513	8786927	Hypothetical gene.	1	1	2	2	1	2	1	2	2
Os01g0261100	1	8786623	8792221	Zinc finger, RING-type domain containing protein.	2	1	3	3	2	3	1	3	3
Os01g0261200	1	8792649	8797358	No apical meristem (NAM) protein domain containing protein.	2	1	3	3	2	3	1	3	3
Os01g0261500	1	8809389	8813014	Similar to Nucleoside-diphosphate-sugar epimerase.	1	1	2	2	1	3	1	2	3
Os01g0261600	1	8816863	8818318	Similar to agmatine coumaroyltransferase.	1	1	2	3	1	3	1	2	3
Os01g0261700	1	8821136	8822609	Similar to Agmatine coumaroyltransferase.	2	1	3	3	1	3	1	3	3
Os01g0262000	1	8835574	8837029	Similar to agmatine coumaroyltransferase.	2	1	3	4	2	3	1	3	4
Os01g0262401	1	8856489	8857022	Hypothetical genes.	2	1	4	5	3	4	1	4	5
Os01g0262500	1	8883493	8885388	TRAM/LAG1/CLN8 homology domain domain containing protein.	2	1	3	4	1	4	1	4	4
Os01g0262600	1	8885632	8892462	Glycosyl transferase, group 1 domain containing protein.	2	1	4	3	1	5	1	3	5
Os01g0262700	1	8892598	8900134	Similar to predicted protein.	2	1	3	3	1	4	1	3	4
Os01g0263000	1	8903598	8905415	Similar to Peroxidase.	2	1	3	4	1	4	1	4	4
Os01g0263300	1	8917756	8919968	Similar to Peroxidase 72 precursor (EC 1.11.1.7) (Atperox P72) (PRXR8) (ATP6a).	1	1	2	2	1	2	1	2	2
Os01g0263400	1	8921590	8924862	Pentatricopeptide repeat domain containing protein.	2	3	4	4	1	4	1	4	4
Os01g0263500	1	8925072	8929646	Similar to predicted protein.	1	2	3	3	1	3	1	4	4
Os01g0263600	1	8931299	8948832	U5 snRNP-associated 102 kDa protein (U5-102 kDa protein).	2	3	4	5	2	5	1	5	5
Os01g0263900	1	8949612	8950796	Hypothetical protein.	2	3	4	4	2	4	1	4	4
Os01g0264000	1	8949337	8951088	Zinc finger, Dof-type domain containing protein.	2	3	4	5	2	5	1	5	5
Os01g0264100	1	8961073	8966217	Similar to UDP-glucose pyrophosphorylase.	2	5	4	3	2	3	1	3	5
Os01g0264400	1	8986253	8987397	Conserved hypothetical protein.	2	3	4	7	2	5	1	6	7
Os01g0264500	1	8988911	8992577	Similar to T11I18.15 protein.	3	5	4	7	2	6	1	6	7
Os01g0264600	1	8995314	8996892	Conserved hypothetical protein.	1	2	1	3	1	3	1	3	3
Os01g0264700	1	9004534	9008221	Cellular retinaldehyde binding/alpha-tocopherol transport family protein.	2	2	2	4	2	4	1	3	4
Os01g0265000	1	9018169	9019584	Aromatic-ring hydroxylase-like domain containing protein.	1	1	1	3	2	3	1	3	3
Os01g0265100	1	9019849	9024048	Similar to ADP-ribosylation factor.	1	1	1	3	2	3	1	3	3
Os01g0265200	1	9024970	9028874	Mitochondrial carrier protein domain containing protein.	2	1	2	3	2	3	1	3	3
Os01g0265400	1	9040786	9053950	Conserved hypothetical protein.	1	1	2	3	2	3	1	3	3
Os01g0265700	1	9057858	9061022	Conserved hypothetical protein.	3	2	4	6	4	5	1	5	6
Os01g0265800	1	9063968	9066786	RNA-binding region RNP-1 (RNA recognition motif) domain containing protein.	3	2	4	5	4	5	1	5	5
Os01g0265900	1	9067828	9071250	Similar to translin family protein.	3	2	3	4	3	4	1	4	4
Os01g0266000	1	9074613	9083794	RNA-binding protein Lupus La domain containing protein.	3	2	4	5	4	5	1	5	5
Os01g0266100	1	9088088	9089013	Similar to RING finger family protein.	3	2	3	5	4	5	1	5	5
Os01g0266200	1	9095173	9099512	Conserved hypothetical protein.	2	2	2	4	3	4	1	4	4
Os01g0266400	1	9113868	9114423	Conserved hypothetical protein.	2	1	2	3	2	4	1	4	4
Os01g0266500	1	9114579	9117424	Phenazine biosynthesis PhzC/PhzF protein family protein.	2	1	2	4	6	3	1	5	6
Os01g0266600	1	9118186	9121411	Thioredoxin fold domain containing protein.	1	1	1	3	1	2	1	3	3
Os01g0266800	1	9133740	9140430	Cystinosin/ERS1p repeat containing protein.	1	1	1	4	1	3	1	2	4
Os01g0267100	1	9159753	9165677	MT-A70 family protein.	1	1	2	4	1	4	1	3	4
Os01g0267200	1	9166370	9169867	Similar to 26S proteasome non-ATPase regulatory subunit 14 (26S proteasome regulatory subunit rpn11).	2	2	3	4	2	4	1	4	4
Os01g0267300	1	9171328	9172907	Hypothetical conserved gene.	2	2	3	4	2	4	1	4	4
Os01g0267400	1	9173234	9175902	Similar to cell number regulator 5.	2	2	3	4	2	4	1	4	4
Os01g0267600	1	9179218	9181984	Sad1/UNC-like, C-terminal domain containing protein.	1	1	2	4	1	3	1	4	4
Os01g0267800	1	9192164	9193439	Serine/threonine protein kinase domain containing protein.	2	2	3	5	2	4	1	5	5
Os01g0267900	1	9195546	9198962	Similar to Calmodulin NtCaM3 (Calmodulin NtCaM4) (Calmodulin NtCaM5) (Calmodulin NtCaM6) (Calmodulin NtCaM7) (Calmodulin NtCaM8) (Calmodulin NtCaM11) (Calmodulin NtCaM12).	2	2	3	4	2	3	1	3	4
Os01g0268000	1	9201354	9202372	Hypothetical protein.	2	2	3	5	1	4	1	6	6
Os01g0268100	1	9204377	9211643	Similar to Major facilitator superfamily antiporter.	2	2	3	5	2	4	1	3	5
Os01g0268300	1	9225213	9237025	Similar to DNA gyrase B subunit.	2	2	3	5	2	5	1	4	5
Os01g0268600	1	9245577	9253404	Glycoside hydrolase, family 31 protein.	2	2	3	5	2	4	1	5	5
Os01g0268700	1	9253938	9255239	Protein of unknown function DUF617, plant domain containing protein.	2	2	3	5	4	5	1	5	5
Os01g0268733	1	9254067	9255167	Hypothetical gene.	1	1	2	4	1	3	1	3	4
Os01g0268800	1	9259148	9264227	Ubiquitin-associated/translation elongation factor EF1B, N-terminal, eukaryote domain containing protein.	2	3	2	5	2	4	1	5	5
Os01g0268900	1	9264978	9268375	Conserved hypothetical protein.	1	1	1	3	1	2	1	3	3
Os01g0269000	1	9268690	9272912	Similar to Hydroxymethylglutaryl-CoA lyase.	1	2	2	4	1	3	1	4	4
Os01g0269100	1	9273876	9279031	Similar to Rab proteins geranylgeranyltransferase component A 2 (Rab escort protein 2) (REP-2) (Choroideraemia-like protein).	1	2	2	3	2	3	1	3	3
Os01g0269500	1	9293193	9299711	Conserved hypothetical protein.	2	2	2	3	2	3	1	3	3
Os01g0269550	1	9300816	9304312	Hypothetical protein.	2	2	2	3	2	3	1	3	3
Os01g0269800	1	9316276	9318060	NB-ARC domain containing protein.	1	1	2	3	2	3	1	3	3
Os01g0269900	1	9319015	9323339	Actin/actin-like family protein.	1	1	1	3	2	3	1	3	3
Os01g0269950	1	9319350	9321607	Hypothetical protein.	1	1	1	2	1	2	1	2	2
Os01g0270100	1	9325669	9329331	Similar to Cysteine protease inhibitor.	2	2	3	4	3	4	1	4	4
Os01g0270300	1	9339815	9342240	Similar to Cationic peroxidase isozyme 40K precursor.	2	2	3	5	6	3	1	4	6
Os01g0270501	1	9341228	9341966	Hypothetical protein.	2	2	4	6	7	3	1	5	7
Os01g0270700	1	9348658	9350721	Phosphatidylinositol 3-/4-kinase, catalytic domain containing protein.	2	2	4	6	3	4	1	5	6
Os01g0271000	1	9370627	9373600	Conserved hypothetical protein.	2	2	3	5	3	3	1	4	5
Os01g0271200	1	9373756	9378200	Similar to Glutamyl-tRNA synthetase.	1	2	3	3	3	3	1	3	3
Os01g0271400	1	9379123	9383262	Peptidase S14, ClpP family protein.	1	1	2	2	2	2	1	2	2
Os01g0271500	1	9386202	9390616	Similar to RUB-activating enzyme (Ubiquitin activating enzyme E1-like protein).	2	2	4	4	3	4	1	4	4
Os01g0271700	1	9394143	9396611	Conserved hypothetical protein.	2	2	4	5	3	5	1	5	5
Os01g0272600	1	9424556	9429189	Similar to Root determined nodulation 1.	2	2	3	3	3	3	1	3	3
Os01g0272650	1	9424753	9428782	Hypothetical protein.	2	2	3	3	3	3	1	3	3
Os01g0272700	1	9429955	9430747	Hypothetical conserved gene.	2	2	3	3	3	3	1	3	3
Os01g0272800	1	9431735	9434046	Conserved hypothetical protein.	1	2	3	3	3	3	1	3	3
Os01g0272850	1	9431788	9435864	Hypothetical protein.	2	3	5	5	5	5	1	4	5
Os01g0272901	1	9438930	9439364	Conserved hypothetical protein.	2	3	5	5	5	5	1	4	5
Os01g0273000	1	9441654	9444212	Similar to 26 proteasome complex subunit DSS1 (Deleted in split hand/split foot protein 1) (Split hand/foot deleted protein 1).	2	2	3	3	3	3	1	3	3
Os01g0273100	1	9445685	9446494	Similar to Ubiquitin conjugating protein-like (Ubiquitin-conjugating enzyme) (Ubiquitinating enzyme).	2	2	3	3	3	3	1	3	3
Os01g0273150	1	9447054	9450883	Hypothetical gene.	2	2	4	3	5	3	1	4	5
Os01g0273200	1	9447788	9450787	Conserved hypothetical protein.	2	2	4	3	5	3	1	4	5
Os01g0273300	1	9454976	9456923	BSD domain containing protein.	2	3	6	4	7	5	1	5	7
Os01g0273500	1	9470130	9475187	Heat shock protein DnaJ, N-terminal domain containing protein.	1	1	2	2	2	2	1	2	2
Os01g0273800	1	9488825	9493964	FAD-dependent pyridine nucleotide-disulphide oxidoreductase domain containing protein.	2	2	3	3	3	3	1	4	4
Os01g0273850	1	9492587	9492992	Hypothetical gene.	2	2	3	3	3	3	1	3	3
Os01g0273900	1	9495603	9502985	Conserved hypothetical protein.	2	2	5	4	4	3	1	6	6
Os01g0274100	1	9512985	9515102	Similar to disulfide oxidoreductase/ monooxygenase/ oxidoreductase.	2	2	3	3	5	3	1	4	5
Os01g0274201	1	9513637	9514004	Hypothetical gene.	2	2	4	4	3	4	1	5	5
Os01g0274300	1	9519722	9520278	Hypothetical protein.	2	2	3	3	3	3	1	3	3
Os01g0274500	1	9526187	9526984	Similar to Expansin-A11.	2	2	3	3	3	3	1	3	3
Os01g0274601	1	9558283	9563016	Hypothetical gene.	3	2	4	4	4	4	1	4	4
Os01g0274800	1	9567528	9569192	R2R3-type MYB transcription factor, Sugar partitioning into anther	2	2	3	3	3	3	1	3	3
Os01g0274901	1	9586809	9593449	Hypothetical conserved gene.	2	3	4	7	5	6	1	6	7
Os01g0275200	1	9613644	9619072	Similar to Protein argonaute 15.	1	2	3	4	3	3	1	4	4
Os01g0275300	1	9625243	9625889	Conserved hypothetical protein.	1	2	3	3	3	3	1	4	4
Os01g0275500	1	9626942	9630057	Similar to Protein argonaute 15.	1	2	3	4	4	4	1	5	5
Os01g0275600	1	9631334	9638881	Similar to Argonaute 4 protein.	2	2	3	3	3	3	1	4	4
Os01g0275800	1	9644431	9653253	Hypothetical gene.	2	2	3	3	3	3	1	3	3
Os01g0275900	1	9644443	9647828	Hypothetical conserved gene.	1	2	3	3	3	3	1	3	3
Os01g0275950	1	9648667	9651434	Hypothetical conserved gene.	1	1	2	2	2	2	1	2	2
Os01g0276000	1	9658174	9661275	Similar to 60S ribosomal protein L30.	2	2	3	3	3	3	1	3	3
Os01g0276100	1	9665409	9670111	Similar to 3-isopropylmalate dehydrogenase, chloroplast precursor (EC 1.1.1.85) (Beta-IPM dehydrogenase) (IMDH) (3-IPM-DH).	1	2	3	3	3	3	1	3	3
Os01g0276200	1	9671077	9676036	Similar to Mitochondrial import receptor subunit TOM40.	1	2	3	3	3	3	1	3	3
Os01g0276300	1	9679828	9680883	Similar to Group 3 late embryogenesis abundant protein (Fragment).	1	2	4	3	3	3	1	3	4
Os01g0276400	1	9682795	9684110	Similar to presenilin.	2	3	4	4	4	4	1	4	4
Os01g0276500	1	9684848	9689506	Similar to Histidine biosynthesis bifunctional protein hisIE, chloroplast precursor [Includes: Phosphoribosyl-AMP cyclohydrolase (EC 3.5.4.19) (PRA-CH); Phosphoribosyl-ATP pyrophosphatase (EC 3.6.1.31) (PRA-PH)].	2	2	3	3	3	3	1	3	3
Os01g0276600	1	9690348	9692094	Zinc finger, RING/FYVE/PHD-type domain containing protein.	2	2	3	5	4	5	1	5	5
Os01g0276700	1	9694027	9699817	Similar to Pyruvate kinase, cytosolic isozyme (EC 2.7.1.40) (PK).	2	2	3	3	3	3	1	3	3
Os01g0276800	1	9702737	9709686	Mannose-6-phosphate receptor, binding domain containing protein.	2	2	6	5	3	5	1	4	6
Os01g0276900	1	9711631	9712419	Conserved hypothetical protein.	2	3	6	5	4	5	1	4	6
Os01g0277100	1	9727698	9728244	Hypothetical protein.	2	2	3	6	3	4	1	5	6
Os01g0277500	1	9733832	9738224	Zinc finger, Dof-type domain containing protein.	2	2	3	3	3	3	1	3	3
Os01g0277600	1	9738449	9744876	Similar to aminophospholipid ATPase.	2	2	3	3	3	3	1	3	3
Os01g0277700	1	9750124	9753739	Similar to Glycosyl hydrolases family 17 protein.	2	2	3	3	3	3	1	3	3
Os01g0278000	1	9770018	9771047	VQ domain containing protein.	1	2	3	3	3	3	2	3	3
Os01g0278050	1	9787093	9787848	Hypothetical conserved gene.	3	2	5	4	5	4	1	4	5
Os01g0278100	1	9788633	9789771	Conserved hypothetical protein.	3	2	4	4	4	4	1	4	4
Os01g0278200	1	9793959	9796133	Similar to Ran-binding protein 17.	3	2	5	4	5	4	1	4	5
Os01g0278600	1	9816821	9822750	PDZ/DHR/GLGF domain containing protein.	2	1	3	4	3	3	1	4	4
Os01g0278900	1	9859354	9860677	Similar to 50S ribosomal protein L40.	1	2	3	3	3	3	2	3	3
Os01g0278950	1	9863216	9866617	Similar to predicted protein.	2	1	3	3	3	3	1	3	3
Os01g0278975	1	9863798	9866492	Hypothetical protein.	2	1	3	3	3	3	1	3	3
Os01g0279000	1	9866730	9870864	Zinc finger, DHHC-type domain containing protein.	2	2	4	3	6	3	1	5	6
Os01g0279100	1	9874379	9876678	Similar to Basic leucine zipper transcription factor CAT103 (Fragment).	2	2	4	3	4	3	1	4	4
Os01g0279200	1	9878384	9885517	Similar to COP9 signalosome complex subunit 2.	1	1	3	2	3	2	1	3	3
Os01g0279300	1	9887657	9889123	Similar to Calmodulin 1 (Fragment).	1	2	3	3	3	3	1	3	3
Os01g0279400	1	9889550	9902737	Major facilitator superfamily antiporter.	2	3	4	4	4	4	1	4	4
Os01g0279500	1	9892418	9896053	Hypothetical gene.	2	3	4	5	5	4	1	5	5
Os01g0279700	1	9913390	9917318	Major facilitator superfamily protein.	2	1	3	3	3	3	1	3	3
Os01g0279800	1	9917593	9921565	Similar to LRR protein.	3	2	4	6	4	5	1	5	6
Os01g0279900	1	9928971	9935981	Similar to Transcription factor TGA6 (AtbZIP45). Splice isoform 2.	2	2	4	4	3	4	1	4	4
Os01g0280000	1	9936850	9947933	Similar to Histone mRNA exonuclease 1.	1	1	2	2	2	2	1	2	2
Os01g0280200	1	9954154	9955696	IQ motif, EF-hand binding site domain containing protein.	2	3	7	7	6	5	1	4	7
Os01g0280400	1	9962807	9966715	DNA-binding protein.	2	2	5	5	4	3	1	5	5
Os01g0280500	1	9967185	9969073	Similar to Eukaryotic translation initiation factor 6 (eIF-6) (B4 integrin interactor) (CAB) (p27(BBP)) (B(2)GCN homolog).	2	1	3	3	3	3	1	3	3
Os01g0280600	1	9969576	9970900	Conserved hypothetical protein.	2	2	3	3	3	3	1	3	3
Os01g0281000	1	10003952	10007742	Cyclin-like F-box domain containing protein.	1	1	4	2	4	3	1	3	4
Os01g0281050	1	10004574	10005089	Hypothetical protein.	1	1	2	2	3	2	1	2	3
Os01g0281100	1	10008075	10011595	Conserved hypothetical protein.	2	1	3	3	3	3	1	3	3
Os01g0281200	1	10011875	10015468	Similar to Type B-like cyclin (Fragment).	2	2	3	3	3	3	1	3	3
Os01g0281250	1	10012164	10014100	Hypothetical protein.	2	2	3	3	3	3	1	3	3
Os01g0281301	1	10019633	10020376	Protein of unknown function DUF1645 domain containing protein.	1	1	2	2	2	2	1	2	2
Os01g0281400	1	10021423	10027120	Coatomer, beta subunit domain containing protein.	2	2	3	4	3	3	1	3	4
Os01g0281600	1	10048273	10050309	Cupredoxin domain containing protein.	2	2	5	4	4	3	1	4	5
Os01g0282251	1	10074477	10079135	Similar to CAA30375.1 protein.	2	1	6	5	5	4	1	3	6
Os01g0282800	1	10099352	10102948	Similar to Tubulin beta-5 chain (Beta-5 tubulin).	2	3	5	5	6	4	1	5	6
Os01g0282866	1	10099705	10102286	Hypothetical protein.	1	2	4	4	4	3	1	4	4
Os01g0283000	1	10113431	10119022	Conserved hypothetical protein.	2	2	4	3	3	4	1	4	4
Os01g0283100	1	10119242	10123678	Similar to Ferripyochelin-binding protein-like.	1	1	2	2	2	2	1	2	2
Os01g0283300	1	10134096	10135327	Conserved hypothetical protein.	3	2	4	4	4	4	1	4	4
Os01g0283400	1	10136482	10137054	Conserved hypothetical protein.	2	2	3	4	5	3	1	4	5
Os01g0283500	1	10137726	10140166	Similar to predicted protein.	2	1	3	4	4	3	1	4	4
Os01g0283600	1	10144374	10146312	Similar to Cinnamoyl CoA reductase.	2	2	3	4	4	3	1	4	4
Os01g0283700	1	10148777	10152280	Similar to Cinnamoyl-CoA reductase (EC 1.2.1.44).	2	3	7	5	7	6	1	4	7
Os01g0284300	1	10164402	10165541	Protein kinase, catalytic domain domain containing protein.	2	2	3	3	3	3	1	3	3
Os01g0284500	1	10167946	10168997	Similar to Nectarin 1 precursor (EC 1.15.1.1) (Superoxide dismutase [Mn]).	1	1	2	4	3	4	1	4	4
Os01g0284700	1	10193658	10196611	Similar to Peptidyl-prolyl cis-trans isomerase.	1	1	2	3	3	2	1	3	3
Os01g0284900	1	10200477	10203472	Conserved hypothetical protein.	1	2	3	4	4	3	1	3	4
Os01g0285200	1	10214072	10217665	Conserved hypothetical protein.	2	2	4	4	4	3	1	4	4
Os01g0285300	1	10217782	10219691	Myb transcription factor domain containing protein.	1	2	3	3	3	3	1	3	3
Os01g0286000	1	10264587	10267953	Snf7 family protein.	2	2	5	3	5	4	1	5	5
Os01g0286100	1	10271157	10274304	Helix-loop-helix DNA-binding domain containing protein.	1	1	2	2	2	2	1	2	2
Os01g0286200	1	10272708	10275638	Hypothetical protein.	1	1	2	2	2	2	1	2	2
Os01g0286500	1	10289186	10289952	Conserved hypothetical protein.	2	1	3	4	4	4	1	3	4
Os01g0286550	1	10291818	10292251	Hypothetical gene.	2	2	4	5	5	3	1	4	5
Os01g0286600	1	10291889	10295449	Similar to Plastidal protoporphyrinogen oxidase.	3	2	4	6	6	5	1	4	6
Os01g0286900	1	10312342	10314826	Similar to Auxin-responsive protein IAA31 (Indoleacetic acid-induced protein 31).	3	2	4	4	5	5	1	4	5
Os01g0287400	1	10333794	10334375	Similar to Hydrophobic protein LTI6A (Low temperature-induced protein 6A).	2	2	3	4	3	3	1	3	4
Os01g0287600	1	10342026	10343570	Similar to Chitinase 10.	1	2	3	6	3	5	1	4	6
Os01g0287700	1	10346287	10349999	Hypothetical conserved gene.	2	2	4	5	4	3	1	4	5
Os01g0287900	1	10366413	10366924	Hypothetical protein.	1	2	3	3	3	3	1	3	3
Os01g0288200	1	10369936	10370578	Conserved hypothetical protein.	1	2	3	3	3	3	1	3	3
Os01g0288700	1	10398599	10399256	Hypothetical gene.	2	1	3	3	4	6	1	5	6
Os01g0288800	1	10399289	10400347	Conserved hypothetical protein.	2	1	3	3	4	5	1	4	5
Os01g0289100	1	10432248	10432766	Conserved hypothetical protein.	2	3	4	4	4	4	1	4	4
Os01g0289600	1	10471169	10478800	Similar to WRKY transcription factor 28.	3	2	4	4	4	4	1	4	4
Os01g0289732	1	10477926	10478798	Similar to WRKY transcription factor 6-like (WRKY transcription factor 9).	1	1	2	2	2	2	1	2	2
Os01g0289900	1	10488943	10490994	Transferase domain containing protein.	1	2	4	3	4	4	1	4	4
Os01g0289950	1	10489015	10491186	Conserved hypothetical protein.	1	2	3	4	5	3	1	5	5
Os01g0290000	1	10492039	10495682	Similar to Cyprosin precursor (EC 3.4.23.-) (Fragment).	1	1	2	2	2	2	1	2	2
Os01g0290100	1	10496869	10500943	Pyridoxal phosphate-dependent transferase, major region, subdomain 1 domain containing protein.	1	1	2	3	2	3	1	2	3
Os01g0290600	1	10509008	10510496	Similar to isopenicillin N epimerase.	2	2	3	3	3	3	1	3	3
Os01g0290700	1	10515442	10516270	Similar to CjMDR1.	2	1	3	3	3	3	1	3	3
Os01g0290800	1	10516472	10518597	Hypothetical protein.	1	1	2	2	2	2	1	2	2
Os01g0291500	1	10561330	10565325	Transferase family protein.	2	2	4	3	3	3	1	5	5
Os01g0291733	1	10561594	10565100	Hypothetical protein.	2	2	4	3	3	3	1	5	5
Os01g0292200	1	10622951	10627532	Serine/threonine protein kinase domain containing protein.	1	1	3	2	3	3	1	2	3
Os01g0292700	1	10643220	10644629	Conserved hypothetical protein.	1	1	3	2	3	3	1	3	3
Os01g0292900	1	10650597	10656755	Similar to Squamosa-promoter binding-like protein 2.	2	2	3	3	3	3	1	3	3
Os01g0293000	1	10657543	10660137	Similar to S-adenosylmethionine synthetase 1 (EC 2.5.1.6) (Methionine adenosyltransferase 1) (AdoMet synthetase 1) (Fragment).	1	1	2	3	3	3	1	3	3
Os01g0293100	1	10664792	10666903	Basic helix-loop-helix dimerisation region bHLH domain containing protein.	2	2	4	4	3	4	1	4	4
Os01g0293200	1	10675167	10679826	Similar to predicted protein.	1	1	2	2	2	2	1	2	2
Os01g0293501	1	10691672	10692073	Hypothetical protein.	1	1	4	3	4	2	1	5	5
Os01g0293800	1	10696304	10701348	Hypothetical protein.	2	2	5	4	4	3	1	4	5
Os01g0293900	1	10701626	10703130	Similar to peroxidase 1.	2	2	3	6	4	5	1	6	6
Os01g0294500	1	10720396	10721623	Similar to Class III peroxidase 9.	2	2	4	4	3	4	1	4	4
Os01g0294700	1	10748692	10750233	Haem peroxidase, plant/fungal/bacterial family protein.	1	1	2	3	2	3	1	3	3
Os01g0295600	1	10802151	10804527	Hypothetical conserved gene.	2	2	4	4	4	3	1	4	4
Os01g0295700	1	10805527	10808077	Similar to Protein phosphatase-2C.	2	2	4	4	4	4	1	3	4
Os01g0295900	1	10814139	10818530	Similar to cDNA clone:J023064I01, full insert sequence.	1	1	3	2	2	2	1	2	3
Os01g0296000	1	10819457	10822413	Protein kinase, core domain containing protein.	2	2	4	3	3	3	1	3	4
Os01g0296100	1	10822587	10827151	Similar to Shaggy-related protein kinase alpha (EC 2.7.1.-) (ASK-alpha).	1	2	3	3	3	3	1	3	3
Os01g0296166	1	10830074	10832018	Hypothetical protein.	2	2	4	5	4	4	1	3	5
Os01g0296200	1	10830393	10831757	Similar to polygalacturonase.	2	2	4	5	4	4	1	3	5
Os01g0296450	1	10871540	10873947	Hypothetical protein.	1	1	2	3	3	3	1	3	3
Os01g0296700	1	10872358	10874262	Glycoside hydrolase, family 3, N-terminal domain containing protein.	1	1	2	3	3	3	1	3	3
Os01g0296900	1	10877446	10878567	Hypothetical conserved gene.	1	1	3	2	2	2	1	2	3
Os01g0297200	1	10891810	10893684	ATPase, AAA-type, core domain containing protein.	1	1	2	3	3	3	1	3	3
Os01g0297700	1	10911297	10914638	Protein of unknown function DUF6, transmembrane domain containing protein.	2	2	3	4	4	5	1	4	5
Os01g0297950	1	10911475	10914251	Hypothetical protein.	2	2	3	4	4	5	1	4	5
Os01g0298301	1	10932480	10933544	Hypothetical conserved gene.	2	2	5	4	3	4	1	4	5
Os01g0298400	1	10934895	10935992	Myb transcription factor domain containing protein.	4	4	5	3	2	3	1	3	5
Os01g0298500	1	10942552	10945642	Conserved hypothetical protein.	3	2	4	5	6	7	1	5	7
Os01g0299100	1	10960528	10961310	Conserved hypothetical protein.	1	2	4	4	4	3	1	4	4
Os01g0299150	1	10965000	10965587	Pentatricopeptide repeat domain containing protein.	1	2	3	3	3	3	1	3	3
Os01g0299200	1	10965767	10966999	Pentatricopeptide repeat domain containing protein.	2	2	4	4	3	3	1	4	4
Os01g0299300	1	10969328	10973346	Hypothetical conserved gene.	2	2	3	3	3	3	1	3	3
Os01g0299400	1	10977198	10979778	Sterile alpha motif homology domain containing protein.	2	2	3	3	3	3	1	3	3
Os01g0299500	1	10980741	10983339	Conserved hypothetical protein.	1	1	2	4	2	3	1	2	4
Os01g0299700	1	10986093	10986991	3'-5' exonuclease domain containing protein.	1	1	2	4	2	3	1	2	4
Os01g0299801	1	10986340	10986999	Conserved hypothetical protein.	1	1	2	4	2	3	1	2	4
Os01g0300000	1	10990819	10991617	3'-5' exonuclease domain containing protein.	2	2	3	3	3	3	1	3	3
Os01g0300200	1	10999316	11005978	Similar to ATP-citrate lyase subunit B.	1	1	2	2	2	2	1	2	2
Os01g0300400	1	11012295	11016215	Hypothetical conserved gene.	2	2	3	3	3	3	1	3	3
Os01g0300600	1	11025448	11029186	Similar to carbohydrate binding.	2	2	3	3	3	3	1	3	3
Os01g0300900	1	11058878	11063872	Galactose oxidase/kelch, beta-propeller domain containing protein.	2	2	4	3	3	3	1	3	4
Os01g0301000	1	11065094	11068774	Pentatricopeptide repeat domain containing protein.	2	2	4	3	3	3	1	3	4
Os01g0301100	1	11070897	11071960	Conserved hypothetical protein.	2	2	4	3	3	3	1	3	4
Os01g0301300	1	11075123	11077640	Hypothetical protein.	3	3	4	2	2	2	1	2	4
Os01g0301500	1	11078206	11083482	Pentatricopeptide repeat domain containing protein.	3	3	4	2	2	2	1	2	4
Os01g0301700	1	11089065	11093987	Tetratricopeptide-like helical domain containing protein.	2	2	3	2	2	2	1	2	3
Os01g0301900	1	11110199	11110480	Protein of unknown function DUF247, plant domain containing protein.	2	2	3	2	2	2	1	2	3
Os01g0302000	1	11118689	11119272	Hypothetical conserved gene.	2	2	3	2	2	2	1	2	3
Os01g0302100	1	11129520	11131876	Conserved hypothetical protein.	2	4	5	4	4	3	1	4	5
Os01g0302250	1	11155196	11155899	Conserved hypothetical protein.	2	2	4	3	3	3	1	3	4
Os01g0302500	1	11167043	11174451	Knotted1-type homeobox protein OSH6.	2	2	6	3	5	4	1	5	6
Os01g0302800	1	11191761	11192447	Conserved hypothetical protein.	2	2	5	4	3	4	1	4	5
Os01g0302900	1	11198211	11200311	Conserved hypothetical protein.	2	2	4	3	3	3	1	3	4
Os01g0303000	1	11202609	11203331	Similar to CP12 (Fragment).	1	1	4	2	2	2	1	3	4
Os01g0303100	1	11208573	11209811	Similar to Chitinase precursor (EC 3.2.1.17).	1	1	2	3	3	4	1	5	5
Os01g0303200	1	11211855	11221413	Conserved hypothetical protein.	2	2	6	3	3	4	1	5	6
Os01g0303300	1	11221847	11223469	Similar to Stress-inducible membrane pore protein.	1	1	3	2	2	2	1	2	3
Os01g0303401	1	11222066	11223392	Hypothetical gene.	1	1	3	2	2	2	1	2	3
Os01g0303600	1	11231975	11234809	Zinc finger, RING/FYVE/PHD-type domain containing protein.	3	3	4	2	2	2	1	2	4
Os01g0303800	1	11245253	11246737	UspA domain containing protein.	3	3	4	2	2	2	1	2	4
Os01g0304000	1	11249654	11251227	Similar to Ribosomal protein L29.	3	3	4	2	2	2	1	2	4
Os01g0304100	1	11254144	11260516	Similar to Cation chloride cotransporter.	2	2	3	2	2	2	1	2	3
Os01g0304200	1	11269325	11273164	Similar to Transcription factor PCF7.	2	2	4	3	3	3	1	3	4
Os01g0304300	1	11272159	11277795	Similar to predicted protein.	2	2	4	3	3	3	1	3	4
Os01g0304400	1	11283364	11284127	Conserved hypothetical protein.	3	3	4	2	2	2	1	2	4
Os01g0304500	1	11299784	11307932	Hypothetical conserved gene.	3	4	6	5	2	5	1	5	6
Os01g0305200	1	11316720	11320061	Lg106-like family protein.	3	3	4	2	2	2	1	2	4
Os01g0305900	1	11350507	11356863	Similar to R2R3 Myb transcription factor MYB-IF35.	4	4	3	2	2	2	1	2	4
Os01g0306100	1	11364355	11365344	Plant specific eukaryotic initiation factor 4B family protein.	3	3	4	2	2	2	1	2	4
Os01g0306200	1	11366633	11367460	Protein of unknown function DUF3511 domain containing protein.	3	3	4	2	2	2	1	2	4
Os01g0306400	1	11378620	11380071	Hypothetical conserved gene.	4	4	3	2	2	2	1	2	4
Os01g0306800	1	11412154	11421047	Conserved hypothetical protein.	3	3	4	2	2	2	1	2	4
Os01g0306900	1	11426447	11430996	Protein of unknown function DUF789 family protein.	3	3	4	2	2	2	1	2	4
Os01g0307500	1	11458956	11463442	Cation transporter family protein.	2	2	4	3	3	3	1	3	4
Os01g0307562	1	11494771	11496222	Similar to JD1.	2	2	5	6	4	5	1	3	6
Os01g0307624	1	11502003	11504425	Conserved hypothetical protein.	2	2	4	5	3	4	1	4	5
Os01g0307686	1	11505079	11506118	Similar to embryonic abundant protein-like.	2	2	4	6	3	4	1	5	6
Os01g0307750	1	11515321	11515989	Hypothetical gene.	2	2	3	3	3	3	1	3	3
Os01g0308200	1	11526387	11530094	Hypothetical protein.	1	1	2	3	3	2	1	3	3
Os01g0308300	1	11526651	11529893	NB-ARC domain containing protein.	1	1	2	3	3	2	1	3	3
Os01g0308600	1	11544302	11545430	Conserved hypothetical protein.	2	2	3	3	4	3	1	3	4
Os01g0308700	1	11549976	11550801	Similar to H0315A08.1 protein.	2	2	3	3	3	3	1	4	4
Os01g0309100	1	11585607	11586480	Similar to anther-specific protein SF18.	2	2	4	3	4	3	1	3	4
Os01g0309451	1	11607650	11608129	Hypothetical gene.	2	2	6	4	5	3	1	5	6
Os01g0309800	1	11611069	11612597	Similar to Hydrogenase expression/formation protein hypB.	2	2	3	3	3	3	1	3	3
Os01g0309900	1	11618335	11622522	Lipase, class 3 family protein.	2	2	3	4	4	4	1	4	4
Os01g0309966	1	11619605	11620204	Hypothetical protein.	2	2	3	3	3	3	1	3	3
Os01g0310032	1	11624254	11624835	Similar to Cold-regulated protein.	1	1	2	2	2	2	1	2	2
Os01g0310100	1	11625271	11637356	Similar to PLDP1 (PHOSPHOLIPASE D P1); phospholipase D.	2	2	3	5	5	4	1	4	5
Os01g0310500	1	11655138	11666398	Protein kinase, catalytic domain domain containing protein.	2	2	5	4	3	4	1	4	5
Os01g0310800	1	11677483	11681874	Similar to Pto kinase interactor 1.	2	2	3	4	4	4	1	4	4
Os01g0311100	1	11686442	11687191	Similar to RING-H2 finger protein ATL2L.	1	1	3	2	4	4	1	4	4
Os01g0311300	1	11688361	11689046	Similar to Sorbitol transporter.	1	1	2	3	3	3	1	3	3
Os01g0311400	1	11690379	11690975	Zinc finger, RING/FYVE/PHD-type domain containing protein.	1	1	3	4	2	4	1	4	4
Os01g0311500	1	11693812	11699838	Similar to PHS1 (PROPYZAMIDE-HYPERSENSITIVE 1); phosphoprotein phosphatase/ protein tyrosine/serine/threonine phosphatase.	2	2	3	5	5	5	1	4	5
Os01g0311600	1	11703247	11704653	Sulfotransferase family protein.	3	3	2	5	5	5	1	4	5
Os01g0311700	1	11713650	11714674	Pectinesterase inhibitor domain containing protein.	2	2	3	4	4	4	1	4	4
Os01g0311800	1	11715268	11717784	Similar to Pectin methylesterase 8 (Fragment).	1	1	4	3	2	3	1	2	4
Os01g0312500	1	11741908	11750685	Similar to Pectinesterase.	2	2	3	5	4	5	1	5	5
Os01g0312600	1	11742340	11750448	Hypothetical protein.	2	2	3	5	4	5	1	5	5
Os01g0312800	1	11756949	11759565	Similar to CEL4=CELLULASE 4 (Fragment).	2	2	4	3	3	3	1	3	4
Os01g0313050	1	11757105	11759216	Hypothetical protein.	2	2	4	3	3	3	1	3	4
Os01g0313300	1	11783910	11784899	Similar to EREBP-3 protein (Fragment).	2	2	3	3	4	3	1	3	4
Os01g0313600	1	11793851	11795359	Conserved hypothetical protein.	2	2	3	5	4	3	1	3	5
Os01g0314000	1	11800240	11803815	Protein of unknown function DUF3615 domain containing protein.	1	1	2	3	3	3	1	3	3
Os01g0314100	1	11804161	11809029	Catalytic domain of components of various dehydrogenase complexes containing protein.	1	1	3	3	2	2	1	2	3
Os01g0314300	1	11812190	11815785	Uncharacterized domain 2 containing protein.	2	1	3	5	4	6	1	7	7
Os01g0314600	1	11848194	11852000	Similar to Cytochrome c oxidoreductase.	2	2	4	3	4	4	1	5	5
Os01g0314800	1	11863682	11864412	Late embryogenesis abundant protein 3 family protein.	2	2	5	4	3	4	1	4	5
Os01g0315600	1	11897584	11902407	Similar to Monoglyceride lipase.	1	2	4	6	5	5	1	3	6
Os01g0315700	1	11906167	11906868	Similar to Monoglyceride lipase.	1	1	2	6	4	5	1	3	6
Os01g0315800	1	11906864	11910915	UDP-glucuronic acid decarboxylase (EC 4.1.1.35).	1	1	4	3	3	3	1	2	4
Os01g0315850	1	11907260	11910774	Hypothetical protein.	1	1	4	3	3	3	1	2	4
Os01g0316001	1	11939917	11943540	Hypothetical conserved gene.	1	1	6	5	2	4	1	3	6
Os01g0316100	1	11944340	11945793	FAD dependent oxidoreductase family protein.	1	1	5	4	2	3	1	3	5
Os01g0316500	1	11953342	11955432	Conserved hypothetical protein.	1	1	5	4	2	2	1	3	5
Os01g0316600	1	11958911	11964676	Similar to pre-mRNA-splicing factor SF2.	2	2	3	4	4	4	1	4	4
Os01g0316800	1	11970752	11972299	Similar to Deleted in split hand/splt foot protein (Fragment).	2	2	4	3	3	3	1	3	4
Os01g0316900	1	11974217	11981782	Conserved hypothetical protein.	2	2	4	3	3	3	1	3	4
Os01g0317125	1	11977716	11981576	Hypothetical protein.	1	1	3	2	2	2	1	2	3
Os01g0317500	1	12031970	12032254	Similar to esterase/lipase/thioesterase family protein.	1	1	3	5	4	2	1	6	6
Os01g0317800	1	12067684	12068949	Alpha/beta hydrolase family protein.	1	1	2	4	2	3	1	2	4
Os01g0318000	1	12074526	12075088	Similar to esterase/lipase/thioesterase family protein.	1	1	3	2	2	2	1	2	3
Os01g0318202	1	12091637	12093705	Hypothetical gene.	2	2	7	3	4	6	1	5	7
Os01g0318400	1	12092783	12093601	Conserved hypothetical protein.	1	1	5	2	3	2	1	4	5
Os01g0318600	1	12106488	12110603	Hypothetical protein.	1	1	4	2	3	4	1	4	4
Os01g0318700	1	12108871	12110713	Similar to ABC1 protein (Fragment).	1	1	4	2	3	4	1	4	4
Os01g0319000	1	12117107	12123026	Similar to Pectin acetylesterase (Fragment).	1	1	2	3	3	2	1	2	3
Os01g0319066	1	12117811	12122730	Hypothetical protein.	1	1	2	2	2	2	1	2	2
Os01g0319200	1	12129716	12131035	Hypothetical conserved gene.	2	2	3	4	4	4	1	4	4
Os01g0319400	1	12157459	12161767	Protein of unknown function DUF247, plant domain containing protein.	3	3	2	2	2	2	1	2	3
Os01g0320400	1	12203402	12204078	Conserved hypothetical protein.	1	1	2	2	2	4	1	3	4
Os01g0320700	1	12214028	12214637	Hypothetical protein.	2	2	4	5	3	5	1	5	5
Os01g0321300	1	12235589	12248125	Similar to Protein translocase subunit secA.	1	1	2	2	2	2	1	2	2
Os01g0321500	1	12248641	12249394	Hypothetical protein.	1	1	2	2	2	2	1	3	3
Os01g0321700	1	12258138	12263046	Similar to predicted protein.	1	2	3	3	3	3	1	3	3
Os01g0321800	1	12264911	12269038	Gas vesicle protein GvpC repeat containing protein.	1	2	3	3	3	3	1	3	3
Os01g0321900	1	12279993	12280517	Hypothetical conserved gene.	1	1	2	4	3	3	1	3	4
Os01g0322300	1	12291766	12292395	Similar to soluble inorganic pyrophosphatase.	1	1	2	2	3	3	1	3	3
Os01g0322800	1	12303210	12309435	WD40 repeat-like domain containing protein.	2	2	3	4	3	4	1	3	4
Os01g0323000	1	12326546	12331707	Similar to Ser Thr specific protein kinase-like protein.	1	1	2	2	3	2	1	2	3
Os01g0323100	1	12332795	12337225	Similar to Pto kinase interactor 1.	2	2	3	3	3	3	1	3	3
Os01g0323300	1	12344403	12350966	RNA-binding, CRM domain domain containing protein.	1	1	2	2	2	2	1	2	2
Os01g0323500	1	12351672	12353063	Conserved hypothetical protein.	1	1	2	2	2	2	1	2	2
Os01g0323600	1	12363841	12366314	Similar to S-adenosylmethionine synthase 2.	2	2	6	3	4	3	1	5	6
Os01g0323775	1	12363862	12365491	Hypothetical protein.	2	2	6	3	4	3	1	5	6
Os01g0323950	1	12371544	12376437	Similar to Glycine-rich protein 2b.	1	1	2	3	3	2	1	3	3
Os01g0324400	1	12403525	12408003	Hypothetical conserved gene.	1	1	2	2	2	2	1	2	2
Os01g0326000	1	12499923	12504209	Similar to Peroxidase (Fragment).	1	2	3	3	3	3	1	3	3
Os01g0326100	1	12509590	12511125	Similar to Peroxidase component PR-2 and/or 4 (Fragment).	1	2	3	3	3	3	1	3	3
Os01g0326300	1	12517993	12519238	Haem peroxidase, plant/fungal/bacterial family protein.	1	1	2	4	3	3	1	3	4
Os01g0327000	1	12551333	12557268	Similar to Class III peroxidase 14.	1	1	2	4	4	3	1	5	5
Os01g0327100	1	12564283	12570030	Haem peroxidase family protein.	1	1	3	5	4	2	1	6	6
Os01g0327250	1	12564382	12569579	Hypothetical protein.	1	1	3	4	4	2	1	5	5
Os01g0327400	1	12578189	12582256	Similar to Peroxidase (Fragment).	1	1	2	3	2	2	1	2	3
Os01g0327500	1	12582768	12583460	Conserved hypothetical protein.	1	2	3	3	3	3	1	4	4
Os01g0327600	1	12584827	12594761	Conserved hypothetical protein.	1	2	3	3	3	3	1	4	4
Os01g0327900	1	12615286	12617245	Hypothetical conserved gene.	1	2	4	3	3	3	1	3	4
Os01g0328300	1	12636445	12640675	Similar to cDNA clone:J033084P10, full insert sequence.	1	2	6	4	7	5	1	3	7
Os01g0328400	1	12645608	12646401	Ubiquitin.	1	2	4	3	3	3	1	3	4
Os01g0328500	1	12646586	12650012	Bucentaur or craniofacial development family protein.	1	1	4	2	3	2	1	2	4
Os01g0328600	1	12650573	12654287	Similar to cyclase/dehydrase.	1	1	2	2	2	2	1	2	2
Os01g0328700	1	12655016	12658349	FAD-dependent pyridine nucleotide-disulphide oxidoreductase domain containing protein.	1	2	3	3	3	3	1	3	3
Os01g0328900	1	12667369	12672739	Glycosyl transferase, family 31 domain containing protein.	2	2	4	3	4	3	1	4	4
Os01g0329000	1	12677044	12683455	Phospholipid/glycerol acyltransferase domain containing protein.	2	2	4	3	4	3	1	3	4
Os01g0329075	1	12677372	12683262	Hypothetical protein.	2	2	4	3	4	3	1	3	4
Os01g0329300	1	12701744	12704532	Pectin lyase fold domain containing protein.	1	1	3	3	3	3	1	2	3
Os01g0329350	1	12702583	12704246	Hypothetical protein.	1	1	3	3	3	3	1	2	3
Os01g0329400	1	12704756	12709781	Mitochondrial substrate carrier family protein.	1	2	3	3	3	3	1	3	3
Os01g0329800	1	12725141	12731526	YT521-B-like protein family protein.	2	1	3	4	4	4	1	4	4
Os01g0329900	1	12734098	12738081	Similar to Lipase homolog (Fragment).	1	1	2	3	2	3	1	3	3
Os01g0330100	1	12742212	12745509	Similar to Alpha-L-fucosidase 2.	1	1	2	2	2	2	1	2	2
Os01g0330200	1	12745559	12747074	Peptidase C1A, papain family protein.	1	1	2	3	2	3	1	3	3
Os01g0330650	1	12762695	12765301	Hypothetical gene.	1	2	3	6	3	5	2	4	6
Os01g0331100	1	12804579	12810204	Similar to Alpha-L-fucosidase 2.	1	1	5	4	5	3	1	2	5
Os01g0331900	1	12848923	12853398	Protein of unknown function DUF846, eukaryotic family protein.	1	1	3	2	3	3	1	4	4
Os01g0332100	1	12870240	12874218	Similar to Neutral invertase-like protein (Fragment).	1	1	4	3	4	3	1	2	4
Os01g0332150	1	12870691	12873687	Hypothetical protein.	1	1	4	2	4	2	1	3	4
Os01g0332200	1	12875498	12885479	GA 2-oxidase2, GA metabolism	2	1	7	7	5	6	3	4	7
Os01g0332500	1	12896359	12915380	Similar to Serine carboxypeptidase II-like protein.	1	1	2	5	4	4	1	3	5
Os01g0332700	1	12909372	12909833	Similar to predicted protein.	1	1	2	5	3	4	1	6	6
Os01g0332800	1	12915334	12919209	Similar to Serine carboxypeptidase II-like protein.	1	1	2	2	2	2	1	2	2
Os01g0332900	1	12921581	12924616	Similar to immediate-early protein RSP40.	2	1	3	3	3	3	2	4	4
Os01g0333600	1	12980585	12982781	Protein of unknown function DUF594 domain containing protein.	2	1	4	5	4	5	1	3	5
Os01g0335600	1	13140037	13141283	Conserved hypothetical protein.	1	2	4	5	5	5	1	3	5
Os01g0335700	1	13142060	13144941	NB-ARC domain containing protein.	1	2	3	4	4	4	2	5	5
Os01g0336300	1	13170797	13171929	Hypothetical conserved gene.	2	1	6	4	3	5	2	7	7
Os01g0337100	1	13211987	13218563	Similar to Sesquiterpene synthase.	2	1	6	4	7	3	2	5	7
Os01g0337160	1	13198486	13199578	Conserved hypothetical protein.	1	1	2	3	3	2	1	4	4
Os01g0337180	1	13198639	13199062	Hypothetical gene.	1	1	2	3	3	2	1	4	4
Os01g0337500	1	13237248	13246058	Similar to H+-pyrophosphatase (Fragment).	2	1	4	5	4	5	2	3	5
Os01g0337600	1	13246387	13262228	Similar to predicted protein.	2	1	5	3	5	3	1	4	5
Os01g0337700	1	13264930	13268354	Conserved hypothetical protein.	2	1	4	3	4	3	1	4	4
Os01g0337900	1	13272614	13282008	Similar to Dihydrolipoamide dehydrogenase.	1	1	4	2	5	2	1	3	5
Os01g0338000	1	13286103	13288444	Similar to GTP-binding protein SAR1A.	1	1	5	4	6	3	1	2	6
Os01g0338100	1	13291658	13294473	Similar to Transcription initiation factor IID, 18kD subunit family protein.	1	1	3	6	4	5	2	5	6
Os01g0338150	1	13291338	13294921	Hypothetical gene.	1	1	5	4	6	3	2	3	6
Os01g0338200	1	13296370	13305252	Mov34/MPN/PAD-1 family protein.	1	1	4	3	4	2	1	5	5
Os01g0338401	1	13311601	13317220	Hypothetical gene.	1	1	3	5	2	5	1	4	5
Os01g0338600	1	13319295	13323798	Similar to cysteine sulfinate desulfinase/cysteine desulfurase and related enzymes.	2	1	4	6	6	5	2	3	6
Os01g0339400	1	13342128	13342490	Conserved hypothetical protein.	2	1	4	3	4	3	2	4	4
Os01g0339500	1	13342969	13345864	Similar to No apical meristem protein.	2	1	4	3	4	3	2	5	5
Os01g0339600	1	13344958	13348414	Proteasome assembly chaperone 3 domain containing protein.	2	1	4	3	4	3	1	5	5
Os01g0339851	1	13350181	13350781	Conserved hypothetical protein.	2	1	5	4	5	4	1	3	5
Os01g0339900	1	13353629	13357499	Thioredoxin domain 2 containing protein.	2	1	4	4	4	4	2	3	4
Os01g0340100	1	13363638	13364930	Transcription factor, MADS-box domain containing protein.	1	1	2	3	2	3	1	4	4
Os01g0340400	1	13373620	13374471	Transcription factor, MADS-box domain containing protein.	2	1	5	4	5	3	2	5	5
Os01g0340600	1	13396264	13397109	Conserved hypothetical protein.	1	1	3	6	2	5	2	4	6
Os01g0341000	1	13422910	13424625	Conserved hypothetical protein.	1	1	3	6	4	7	2	5	7
Os01g0341200	1	13437009	13438567	Tubulin, conserved site domain containing protein.	1	1	3	4	3	5	2	6	6
Os01g0341300	1	13442503	13443528	Conserved hypothetical protein.	1	1	6	4	7	5	2	3	7
Os01g0341750	1	13487892	13506871	Hypothetical protein.	2	1	7	4	8	5	3	6	8
Os01g0342500	1	13508323	13508882	Hypothetical conserved gene.	2	1	4	6	5	6	3	7	7
Os01g0342750	1	13524554	13528480	Hypothetical conserved gene.	2	1	7	4	6	3	2	5	7
Os01g0342800	1	13531040	13531777	Similar to UPF0631 protein.	1	1	3	4	5	3	2	6	6
Os01g0342900	1	13539772	13541921	Similar to Adenosine monophosphate binding protein 1 AMPBP1.	1	1	3	5	4	6	1	2	6
Os01g0343001	1	13540185	13541690	Hypothetical gene.	1	1	2	5	4	6	1	3	6
Os01g0343100	1	13550372	13556984	Protein of unknown function DUF594 family protein.	1	1	4	7	5	6	2	3	7
Os01g0343200	1	13560832	13566871	Similar to Importin alpha-1b subunit.	1	1	5	7	3	6	2	4	7
Os01g0343300	1	13570702	13573119	Zinc finger, NHR/GATA-type domain containing protein.	1	1	2	3	4	3	1	2	4
Os01g0343350	1	13572351	13572654	Hypothetical protein.	1	1	2	3	4	3	1	2	4
Os01g0343400	1	13580715	13581665	Conserved hypothetical protein.	2	1	5	7	3	6	2	4	7
Os01g0343500	1	13582038	13584915	Similar to TPR repeat.	2	1	5	7	3	6	2	4	7
Os01g0343780	1	13584186	13584856	Hypothetical gene.	2	1	5	7	3	6	2	4	7
Os01g0344620	1	13608184	13614290	Hypothetical gene.	2	1	4	2	6	3	2	5	6
Os01g0346250	1	13770746	13772078	Conserved hypothetical protein.	1	1	5	2	3	4	1	5	5
Os01g0346400	1	13642909	13644537	Conserved hypothetical protein.	2	1	3	5	6	4	7	3	7
Os01g0346600	1	13775186	13776654	Conserved hypothetical protein.	2	1	7	4	5	3	2	6	7
Os01g0346700	1	13778764	13779786	Conserved hypothetical protein.	1	1	6	2	4	3	1	5	6
Os01g0347000	1	13794854	13799906	Similar to PROPYZAMIDE-HTPERSENSITIVE 1.	1	1	5	4	2	3	1	5	5
Os01g0347100	1	13799955	13804764	Protein of unknown function DUF1399 family protein.	1	1	6	4	2	3	1	5	6
Os01g0347200	1	13807525	13809820	Conserved hypothetical protein.	1	1	4	5	2	5	1	3	5
Os01g0347300	1	13815140	13817056	Conserved hypothetical protein.	1	1	2	4	3	5	1	2	5
Os01g0347500	1	13838790	13839085	Similar to Papain-like cysteine proteinase (Fragment).	1	1	2	4	2	3	1	2	4
Os01g0347600	1	13842272	13843744	Ervatamin B (EC 3.4.22.-) (ERV-B).	1	1	3	5	3	4	2	3	5
Os01g0348000	1	13859456	13859751	Similar to Papain-like cysteine proteinase (Fragment).	1	1	4	5	3	5	2	5	5
Os01g0348600	1	13887272	13893184	Similar to MFP2 (Fatty acid multifunctional protein) (AtMFP2).	2	1	4	6	3	5	2	4	6
Os01g0348700	1	13896299	13898120	Similar to 60S ribosomal protein L23a (L25).	1	1	2	6	4	5	1	3	6
Os01g0348800	1	13899523	13900729	Similar to Salt-stress induced protein (Salt protein).	1	1	4	3	6	2	1	5	6
Os01g0348900	1	13903285	13904626	SalT gene product (Salt-induced protein).	1	1	5	4	7	3	2	6	7
Os01g0349000	1	13911234	13912822	Conserved hypothetical protein.	2	1	4	3	4	3	2	5	5
Os01g0349400	1	13922501	13927453	Similar to Serine/threonine protein phosphatase PP1 (EC 3.1.3.16) (Fragment).	1	1	5	3	5	4	2	5	5
Os01g0349600	1	13934496	13935854	Hypothetical protein.	2	1	7	4	6	5	3	6	7
Os01g0349800	1	13941318	13944605	Similar to Cytochrome P450.	1	1	4	6	5	7	2	3	7
Os01g0350000	1	13957514	13959224	Transferase family protein.	1	1	4	2	5	2	1	3	5
Os01g0350100	1	13978048	13979525	Hypothetical protein.	1	1	3	2	2	2	1	3	3
Os01g0350300	1	13980666	13983744	Disease resistance protein domain containing protein.	1	1	3	6	2	5	1	4	6
Os01g0350500	1	13986495	13988740	Similar to H0124B04.7 protein.	1	1	3	2	5	2	1	4	5
Os01g0350900	1	14012517	14019436	Similar to VIP2 protein.	1	1	2	3	2	3	1	2	3
Os01g0351100	1	14036461	14040808	Similar to Poly.	1	1	5	2	3	2	1	4	5
Os01g0351200	1	14047844	14054909	Similar to Poly.	1	1	6	3	4	2	1	5	6
Os01g0351300	1	14059603	14064199	Exocyst complex subunit Sec15-like family protein.	1	1	4	6	2	5	1	3	6
Os01g0351500	1	14068832	14069563	Plant disease resistance response protein domain containing protein.	1	1	6	4	3	2	1	5	6
Os01g0351800	1	14077661	14080700	2OG-Fe(II) oxygenase domain containing protein.	1	1	4	2	3	2	1	5	5
Os01g0352100	1	14101994	14108083	2OG-Fe(II) oxygenase domain containing protein.	1	1	5	3	2	4	1	6	6
Os01g0352200	1	14102045	14102764	Hypothetical protein.	2	1	6	4	3	5	1	6	6
Os01g0353400	1	14167662	14168570	Similar to Glutathione S-transferase GST 8 (EC 2.5.1.18).	2	1	4	6	3	7	2	5	7
Os01g0353501	1	14167663	14168485	Hypothetical protein.	2	1	4	6	3	7	2	5	7
Os01g0353600	1	14171226	14175788	Similar to AP-3 complex subunit sigma-2.	1	1	5	3	2	4	1	4	5
Os01g0353633	1	14174019	14174501	Similar to OSIGBa0157K09-H0214G12.6 protein.	1	1	5	2	4	3	1	6	6
Os01g0353900	1	14197332	14199513	Similar to cDNA clone:J023055K12, full insert sequence.	2	1	6	5	3	4	2	6	6
Os01g0354175	1	14224319	14224915	Hypothetical protein.	1	1	3	3	4	3	1	2	4
Os01g0354200	1	14224921	14233645	Similar to Sterol C-14 reductase.	1	1	3	4	2	5	1	4	5
Os01g0354450	1	14229224	14230079	Similar to ATP binding protein.	1	1	3	3	2	3	1	3	3
Os01g0354700	1	14252929	14256623	Pre-mRNA cleavage complex II Clp1 domain containing protein.	1	1	4	6	2	5	1	3	6
Os01g0355100	1	14264078	14267208	Pentatricopeptide repeat domain containing protein.	1	1	3	5	6	4	1	2	6
Os01g0355175	1	14264762	14267043	Hypothetical protein.	1	1	5	3	4	2	1	2	5
Os01g0355250	1	14280966	14282033	Similar to Salt stress-induced protein.	1	1	3	5	2	5	1	4	5
Os01g0355400	1	14290376	14290915	Similar to BPM3; protein binding.	2	1	4	3	5	4	2	4	5
Os01g0355500	1	14292115	14303191	Hypothetical conserved gene.	1	1	3	4	6	5	1	2	6
Os01g0355600	1	14308159	14316509	Galactose-binding like domain containing protein.	1	1	3	5	4	6	1	2	6
Os01g0355700	1	14318283	14319789	NB-ARC domain containing protein.	1	1	5	2	3	2	1	4	5
Os01g0355800	1	14326183	14327100	Similar to Esterase PIR7A.	1	1	5	3	4	2	1	5	5
Os01g0355900	1	14328827	14333206	Peptidase C48, SUMO/Sentrin/Ubl1 family protein.	1	1	3	4	2	5	1	3	5
Os01g0356400	1	14340326	14357449	Similar to multidrug resistance protein ABC transporter family.	2	1	4	5	7	6	2	3	7
Os01g0356500	1	14391999	14398598	Thiamin pyrophosphokinase, eukaryotic domain containing protein.	1	1	4	3	2	3	1	4	4
Os01g0356800	1	14414670	14435665	Domain of unknown function DUF3406, chloroplast translocase domain containing protein.	2	1	7	4	5	3	2	6	7
Os01g0356900	1	14437890	14439688	Similar to Extensin-like protein.	1	1	5	4	2	3	1	5	5
Os01g0356951	1	14444478	14445110	Similar to Flavin monoxygenase-like protein floozy.	2	1	3	5	4	5	1	3	5
Os01g0357100	1	14446913	14453454	Ferredoxin-nitrite reductase (EC 1.7.7.1).	2	1	5	4	6	3	1	5	6
Os01g0357150	1	14447341	14453462	Hypothetical protein.	2	1	5	4	6	3	1	5	6
Os01g0357200	1	14453690	14454549	Sterol-binding domain containing protein.	1	1	2	3	4	2	1	2	4
Os01g0357400	1	14459951	14461690	Similar to Alpha-amylase.	1	1	2	3	4	2	1	2	4
Os01g0357500	1	14462311	14462787	Similar to Ferredoxin-nitrite reductase.	1	1	5	3	2	3	1	4	5
Os01g0357800	1	14471243	14476738	Pentatricopeptide repeat domain containing protein.	1	1	5	3	6	3	2	4	6
Os01g0357900	1	14480825	14481553	Similar to RALF.	1	1	2	3	4	2	1	2	4
Os01g0358100	1	14486394	14487138	Rapid ALkalinization Factor family protein.	1	1	2	4	3	4	1	3	4
Os01g0358300	1	14506676	14513133	Tetratricopeptide-like helical domain containing protein.	1	1	2	3	2	4	1	2	4
Os01g0358400	1	14513332	14515250	Similar to 40S ribosomal protein S4.	1	1	3	2	2	2	1	3	3
Os01g0358551	1	14513995	14515154	Conserved hypothetical protein.	1	1	4	3	2	3	1	4	4
Os01g0358700	1	14529887	14531604	Similar to Powdery mildew resistance protein PM3b.	2	1	3	5	6	5	2	4	6
Os01g0358800	1	14544114	14544749	Similar to N-acetyltransferase.	1	1	5	4	5	3	2	6	6
Os01g0358900	1	14545123	14545507	Similar to GDHB glutamate dehydrogenase.	1	1	4	7	3	6	2	5	7
Os01g0359400	1	14576601	14581963	NB-ARC domain containing protein.	1	1	4	3	5	3	2	4	5
Os01g0359600	1	14587756	14591782	Disease resistance protein domain containing protein.	1	1	3	4	5	4	1	2	5
Os01g0359800	1	14599119	14603058	Similar to NB-ARC domain containing protein.	1	1	3	5	4	5	1	2	5
Os01g0360100	1	14608644	14613681	Similar to Powdery mildew resistance protein pm3f (Fragment).	1	1	2	4	3	5	1	2	5
Os01g0360150	1	14611322	14611896	Hypothetical protein.	2	1	6	3	4	5	1	7	7
Os01g0360200	1	14621368	14627934	Similar to Respiratory burst oxidase homolog.	1	1	2	4	5	4	6	3	6
Os01g0360333	1	14621567	14626552	Hypothetical protein.	1	1	3	3	3	3	2	3	3
Os01g0360600	1	14679306	14683391	Dephospho-CoA kinase family protein.	1	1	3	4	2	3	1	5	5
Os01g0361000	1	14702436	14705998	Conserved hypothetical protein.	1	1	4	3	2	3	1	5	5
Os01g0361500	1	14732018	14738430	Phospholipid/glycerol acyltransferase domain containing protein.	1	1	3	4	2	4	1	3	4
Os01g0361700	1	14742684	14743148	Conserved hypothetical protein.	2	1	5	4	3	4	1	5	5
Os01g0361800	1	14744917	14748525	Hypothetical conserved gene.	2	1	5	4	6	3	1	5	6
Os01g0362000	1	14752203	14754630	Conserved hypothetical protein.	1	1	2	2	3	2	1	2	3
Os01g0362100	1	14754835	14764507	Esterase/lipase/thioesterase domain containing protein.	1	1	4	3	5	2	1	4	5
Os01g0362400	1	14769271	14769881	Conserved hypothetical protein.	1	2	6	5	3	6	4	7	7
Os01g0362533	1	14770806	14771426	Conserved hypothetical protein.	1	2	4	6	3	5	2	5	6
Os01g0362800	1	14783393	14785500	Conserved hypothetical protein.	2	1	6	5	3	4	2	6	6
Os01g0363000	1	14789737	14790461	Hypothetical protein.	2	1	3	5	6	4	2	3	6
Os01g0363300	1	14793093	14797054	Uncharacterised protein family UPF0497, trans-membrane plant subgroup domain containing protein.	2	1	4	6	7	5	1	3	7
Os01g0363500	1	14798822	14803608	Similar to predicted protein.	2	1	6	4	5	3	1	6	6
Os01g0363600	1	14802807	14804515	Similar to hydroxyethylthiazole kinase family protein.	1	1	3	6	2	5	1	4	6
Os01g0363900	1	14809676	14821941	Similar to HASTY.	2	1	4	6	3	5	1	4	6
Os01g0363950	1	14810002	14812108	Hypothetical gene.	2	1	4	6	3	5	1	4	6
Os01g0364000	1	14823230	14825669	Hypothetical gene.	2	1	5	4	3	4	1	5	5
Os01g0364100	1	14825133	14828267	Similar to OSIGBa0145M07.8 protein.	2	1	5	6	3	6	1	4	6
Os01g0364400	1	14856256	14878542	Protein kinase, catalytic domain domain containing protein.	2	1	6	5	3	4	1	7	7
Os01g0364450	1	14879651	14880271	Hypothetical gene.	2	1	6	5	3	4	1	7	7
Os01g0364800	1	14892931	14898978	Protein kinase, catalytic domain domain containing protein.	2	1	5	4	6	3	1	5	6
Os01g0364900	1	14900942	14902670	Conserved hypothetical protein.	2	1	4	4	3	4	1	5	5
Os01g0365000	1	14903885	14915751	Protein kinase, catalytic domain domain containing protein.	3	1	5	8	4	7	2	6	8
Os01g0365300	1	14924924	14927978	Hypothetical conserved gene.	3	1	4	7	8	6	2	5	8
Os01g0366100	1	14955728	14959343	Similar to cDNA clone:J023120H23, full insert sequence.	3	1	4	3	4	4	2	5	5
Os01g0366300	1	14964573	14968307	Similar to Receptor protein kinase.	2	1	7	4	3	5	1	6	7
Os01g0366400	1	14964599	14967775	Hypothetical protein.	2	1	7	4	3	5	1	6	7
Os01g0366501	1	14970988	14973090	Hypothetical gene.	3	1	8	5	4	6	2	7	8
Os01g0367100	1	14993204	14998103	NAD(P)-binding domain containing protein.	1	1	5	2	5	3	1	4	5
Os01g0367300	1	15007028	15013275	Nucleotide-binding, alpha-beta plait domain containing protein.	1	1	4	3	5	2	1	4	5
Os01g0367400	1	15019814	15023931	Conserved hypothetical protein.	2	1	3	5	4	5	1	3	5
Os01g0367500	1	15027748	15032264	Hypothetical conserved gene.	1	1	2	3	3	3	1	2	3
Os01g0367700	1	15059450	15067522	Similar to Cyclin-dependent protein kinase-like protein.	2	2	6	3	7	4	1	5	7
Os01g0367900	1	15075863	15083305	Similar to Possible global transcription activator SNF2L1 (SWI/SNF related matrix associated actin dependent regulator of chromatin subfamily A member 1).	1	1	2	4	3	4	1	2	4
Os01g0368000	1	15085497	15086919	Similar to cDNA clone:J023132I08, full insert sequence.	2	1	6	5	4	5	1	3	6
Os01g0368500	1	15099900	15112071	Protein of unknown function DUF679 domain containing protein.	1	1	5	7	3	6	2	4	7
Os01g0368600	1	15113035	15113731	Conserved hypothetical protein.	1	1	3	4	2	3	1	3	4
Os01g0368700	1	15118693	15119756	Protein of unknown function DUF679 domain containing protein.	2	1	3	4	3	3	2	3	4
Os01g0368900	1	15124631	15125396	Similar to Glutaredoxin-C1.	1	1	3	4	3	3	2	3	4
Os01g0369000	1	15130898	15139459	Similar to Cullin-1.	2	1	5	7	3	6	2	4	7
Os01g0369200	1	15146089	15152275	Similar to Cullin-1.	1	1	4	2	3	2	1	4	4
Os01g0369300	1	15152302	15157185	Potassium uptake protein, kup domain containing protein.	2	1	5	4	3	4	2	6	6
Os01g0369366	1	15152517	15153876	Hypothetical protein.	1	1	4	3	2	3	1	5	5
Os01g0369500	1	15160442	15161605	C2 calcium-dependent membrane targeting domain containing protein.	2	1	5	4	3	3	2	5	5
Os01g0369600	1	15161786	15165714	Conserved hypothetical protein.	2	1	6	4	4	3	2	5	6
Os01g0369700	1	15170441	15171859	Similar to Glutathione S-transferase GST 8 (EC 2.5.1.18).	2	1	7	5	3	4	1	6	7
Os01g0369800	1	15170605	15171053	Hypothetical protein.	2	1	7	5	3	4	1	6	7
Os01g0369900	1	15185168	15188301	Similar to 12-oxo-phytodienoic acid reductase6.	1	1	4	4	2	3	1	5	5
Os01g0369950	1	15185336	15188091	Hypothetical gene.	1	1	2	6	3	5	1	4	6
Os01g0370000	1	15192860	15195695	NADH:flavin oxidoreductase/NADH oxidase, N-terminal domain containing protein.	1	1	3	2	3	2	1	3	3
Os01g0370200	1	15216825	15217959	Similar to Glutathione-S-transferase 19E50.	1	1	3	4	6	5	1	2	6
Os01g0370400	1	15217032	15217959	Hypothetical protein.	1	1	3	4	6	5	1	2	6
Os01g0370600	1	15234445	15234693	Similar to Glutathione transferase.	2	1	6	4	3	5	1	6	6
Os01g0370900	1	15258848	15260219	Similar to Glutathione transferase.	4	1	3	6	2	5	4	3	6
Os01g0371200	1	15281170	15283073	Similar to Glutathione-S-transferase 19E50.	2	1	5	4	3	4	2	6	6
Os01g0371300	1	15281380	15282975	Hypothetical protein.	2	1	5	4	3	4	2	6	6
Os01g0371400	1	15289214	15291315	Similar to Glutathione s-transferase gstf2.	2	1	5	4	7	3	2	6	7
Os01g0371500	1	15291669	15294409	Similar to Glutathione-S-transferase 19E50.	2	1	6	4	5	3	2	7	7
Os01g0372100	1	15328868	15332889	Hypothetical gene.	2	1	7	6	3	5	2	4	7
Os01g0372350	1	15338118	15341480	Conserved hypothetical protein.	2	1	6	4	7	3	2	5	7
Os01g0372400	1	15344380	15345409	Glutathione S-transferase, C-terminal-like domain containing protein.	2	1	7	4	5	3	1	6	7
Os01g0372450	1	15344449	15345323	Hypothetical protein.	2	1	7	4	5	3	1	6	7
Os01g0372500	1	15346352	15347941	Similar to Leucoanthocyanidin dioxygenase (EC 1.14.11.19) (LDOX) (Leucocyanidin oxygenase) (Leucoanthocyanidin hydroxylase).	2	1	5	3	4	3	1	5	5
Os01g0372700	1	15356785	15360682	Similar to Asparaginyl-tRNA synthetase, cytoplasmic 1 (EC 6.1.1.22) (Asparagine-- tRNA ligase 1) (AsnRS 1).	1	1	4	2	3	2	1	5	5
Os01g0372866	1	15357072	15360597	Hypothetical gene.	1	1	2	3	4	3	1	3	4
Os01g0373200	1	15382985	15385243	Hypothetical conserved gene.	2	1	6	3	7	4	1	5	7
Os01g0373400	1	15389760	15392040	Homeodomain-like containing protein.	2	1	6	3	4	7	1	5	7
Os01g0373500	1	15393438	15395768	Protein of unknown function DUF594 domain containing protein.	2	1	4	5	3	6	1	4	6
Os01g0373700	1	15400221	15400863	Conserved hypothetical protein.	2	1	5	4	3	4	1	6	6
Os01g0374000	1	15410788	15412081	Similar to Glutathione S-transferase I (EC 2.5.1.18) (GST-I) (GST-29) (GST class- phi).	1	1	3	2	2	2	1	4	4
Os01g0374200	1	15418911	15421118	Pentatricopeptide repeat domain containing protein.	2	1	4	3	3	3	1	4	4
Os01g0374501	1	15440625	15441473	Similar to mTERF family protein.	1	1	4	3	2	2	1	4	4
Os01g0374600	1	15445662	15447633	Similar to Laccase-21.	2	1	3	5	4	5	1	3	5
Os01g0374900	1	15453686	15457657	Zinc finger, RING/FYVE/PHD-type domain containing protein.	2	1	4	6	3	5	2	4	6
Os01g0375000	1	15462065	15465895	GTP1/OBG domain containing protein.	1	1	4	6	3	5	2	5	6
Os01g0375100	1	15474284	15478322	Similar to DnAJ-like protein slr0093.	1	1	6	3	3	4	2	5	6
Os01g0375200	1	15479968	15493392	Similar to shikimate biosynthesis protein aroDE.	1	1	4	5	4	5	2	3	5
Os01g0375500	1	15503196	15511423	Similar to Shikimate biosynthesis protein aroDE.	2	1	6	5	3	4	1	7	7
Os01g0376600	1	15562767	15563289	Hypothetical conserved gene.	1	1	3	3	2	2	1	4	4
Os01g0376700	1	15568888	15573347	Similar to Sucrose-phosphatase (EC 3.1.3.24).	2	1	5	3	4	3	1	5	5
Os01g0377000	1	15581833	15583686	Cytochrome P450 family protein.	1	1	4	2	5	3	1	4	5
Os01g0377250	1	15582008	15582712	Similar to Cytochrome P450 CYP71K15.	1	1	4	2	4	3	1	4	4
Os01g0377500	1	15618227	15624499	Similar to Ania-6a type cyclin.	1	1	4	5	3	6	1	2	6
Os01g0377700	1	15644974	15649392	Similar to NPL4 family protein.	3	1	7	5	5	4	2	6	7
Os01g0378100	1	15672663	15675607	Plant peroxidase domain containing protein.	1	1	4	3	3	2	1	5	5
Os01g0379101	1	15760533	15763102	Conserved hypothetical protein.	2	1	4	3	6	5	1	5	6
Os01g0379400	1	15777377	15780996	Cyclin-like F-box domain containing protein.	2	1	4	4	3	4	1	5	5
Os01g0379800	1	15798713	15802130	Similar to HAT family dimerisation domain containing protein.	2	1	3	5	3	5	2	4	5
Os01g0380800	1	15853158	15854437	F-box domain, cyclin-like domain containing protein.	1	1	3	4	2	5	1	2	5
Os01g0381325	1	15882756	15883307	Conserved hypothetical protein.	1	1	2	5	6	4	1	3	6
Os01g0382000	1	15934495	15935317	Similar to Pathogenesis-related protein PRB1-2 precursor.	2	1	6	4	3	4	1	5	6
Os01g0382200	1	15948833	15953007	Transferase family protein.	2	1	3	5	7	6	1	4	7
Os01g0382400	1	15958748	15959497	Similar to Pathogenesis-related protein PRB1-2 precursor.	2	1	7	4	3	5	1	6	7
Os01g0382450	1	15960361	15962152	Similar to Kinesin heavy chain (Fragment).	2	1	5	5	4	5	1	3	5
Os01g0382500	1	15966105	15967644	Conserved hypothetical protein.	3	1	6	4	5	4	2	6	6
Os01g0382700	1	15975326	15980519	Similar to stress regulated protein.	2	1	3	6	5	7	1	4	7
Os01g0382900	1	15992759	15996844	Conserved hypothetical protein.	2	1	5	6	7	4	2	3	7
Os01g0383001	1	15997945	15998841	Hypothetical conserved gene.	2	1	4	3	5	4	2	4	5
Os01g0383100	1	16000688	16003329	Hypothetical conserved gene.	1	1	4	3	5	4	1	2	5
Os01g0383700	1	16046692	16056268	Similar to LEC14B protein.	1	1	3	2	4	5	1	3	5
Os01g0383900	1	16061947	16067655	Peptidase S59, nucleoporin family protein.	1	1	5	3	2	4	1	6	6
Os01g0384300	1	16086670	16088900	Similar to RKF3 (RECEPTOR-LIKE KINASE IN IN FLOWERS 3); kinase.	2	1	6	3	5	4	2	5	6
Os01g0384450	1	16101903	16104680	Similar to H0124E07.4 protein.	2	1	5	3	5	4	2	5	5
Os01g0384800	1	16130515	16131331	Conserved hypothetical protein.	2	1	3	4	3	3	1	3	4
Os01g0384901	1	16135873	16141845	Hypothetical gene.	2	1	3	6	7	5	1	4	7
Os01g0385000	1	16136206	16141134	Conserved hypothetical protein.	2	1	3	6	5	5	1	4	6
Os01g0385400	1	16151562	16154044	C4-dicarboxylate transporter/malic acid transport protein family protein.	2	1	3	4	3	3	1	3	4
Os01g0386500	1	16224955	16226730	Conserved hypothetical protein.	1	1	3	5	4	2	1	3	5
Os01g0386600	1	16227573	16227890	TGF-beta receptor, type I/II extracellular region family protein.	2	1	3	3	4	3	1	3	4
Os01g0386700	1	16232158	16234453	Similar to BSK1 (BR-SIGNALING KINASE 1); ATP binding / binding / kinase/ protein kinase/ protein tyrosine kinase.	2	1	4	7	3	6	1	5	7
Os01g0387133	1	16279679	16280251	Hypothetical gene.	1	1	4	2	2	3	1	5	5
Os01g0387566	1	16315793	16318736	Conserved hypothetical protein.	2	1	4	5	3	5	2	6	6
Os01g0387865	1	16322731	16325678	Hypothetical conserved gene.	2	1	4	6	3	6	1	5	6
Os01g0388000	1	16325492	16327497	Similar to Cytochrome P450 monooxygenase CYP72A5 (Fragment).	2	1	3	6	4	6	1	5	6
Os01g0388101	1	16327940	16328374	Similar to Cytochrome P450 monooxygenase.	2	1	4	3	3	3	1	5	5
Os01g0388200	1	16347484	16349469	Conserved hypothetical protein.	2	1	5	4	3	4	1	5	5
Os01g0388500	1	16385640	16389527	Similar to Fibronectin, type III-like fold.	1	1	4	3	4	2	1	4	4
Os01g0388700	1	16392304	16393382	Protein of unknown function DUF679 family protein.	1	1	2	3	2	2	1	2	3
Os01g0389200	1	16415043	16416009	Protein of unknown function DUF679 family protein.	2	1	5	6	3	5	1	4	6
Os01g0389700	1	16435858	16436778	Protein of unknown function DUF679 family protein.	2	1	3	4	5	4	2	3	5
Os01g0390300	1	16468660	16479809	Nucleic acid-binding, OB-fold domain containing protein.	1	1	2	4	4	3	1	2	4
Os01g0390400	1	16480398	16494334	Similar to Met-10+ like family protein.	2	1	4	6	5	6	1	3	6
Os01g0390600	1	16495359	16503329	Pentatricopeptide repeat domain containing protein.	1	1	4	3	2	3	1	4	4
Os01g0390900	1	16511620	16518660	Similar to Dual-specificity protein phosphatase-like protein.	2	1	3	3	3	3	1	3	3
Os01g0391100	1	16536661	16542320	Hypothetical gene.	2	1	4	3	3	3	2	4	4
Os01g0391500	1	16588798	16597542	Hypothetical conserved gene.	2	2	4	6	5	5	1	3	6
Os01g0391600	1	16609803	16613226	Conserved hypothetical protein.	2	1	3	6	3	5	1	4	6
Os01g0391800	1	16634082	16636357	Conserved hypothetical protein.	2	1	4	6	7	5	1	3	7
Os01g0392100	1	16659734	16664415	Conserved hypothetical protein.	2	1	4	5	5	5	1	3	5
Os01g0392600	1	16693961	16700566	Conserved hypothetical protein.	2	1	4	7	6	5	2	3	7
Os01g0392800	1	16706252	16709603	Similar to DET1-like protein.	1	1	2	4	5	3	1	2	5
Os01g0393000	1	16716670	16719374	Conserved hypothetical protein.	1	1	3	2	2	2	1	3	3
Os01g0393100	1	16720752	16722617	Similar to CUC2.	2	1	5	4	3	4	2	5	5
Os01g0393200	1	16721664	16722131	Conserved hypothetical protein.	2	1	5	4	3	4	2	5	5
Os01g0393300	1	16730058	16731058	Similar to H0306B06.1 protein.	2	1	3	6	7	5	1	4	7
Os01g0393400	1	16731979	16733411	Similar to MDR-like ABC transporter.	2	1	6	4	5	3	1	6	6
Os01g0444100	1	16982700	16982963	Conserved hypothetical protein.	2	1	4	3	4	5	2	5	5
Os01g0495200	1	16928574	16929545	Conserved hypothetical protein.	1	1	4	3	4	2	1	5	5
Os01g0495701	1	16980463	16981993	Hypothetical conserved gene.	2	1	5	3	7	4	2	6	7
Os01g0495900	1	17012671	17016236	Similar to CRS2-associated factor 1.	1	1	3	4	4	4	1	2	4
Os01g0496900	1	17066937	17070813	Conserved hypothetical protein.	3	1	5	4	4	4	2	5	5
Os01g0497400	1	17105524	17106678	Annexin domain containing protein.	1	1	4	2	3	2	1	4	4
Os01g0498200	1	17155310	17157677	Conserved hypothetical protein.	1	1	3	4	2	4	1	3	4
Os01g0498300	1	17159733	17161535	Glycosyltransferase AER61, uncharacterized domain containing protein.	1	1	5	4	2	3	1	6	6
Os01g0499300	1	17210257	17218276	Mov34/MPN/PAD-1 family protein.	1	1	2	3	4	3	1	2	4
Os01g0500100	1	17230765	17231229	Conserved hypothetical protein.	1	1	6	5	3	4	2	7	7
Os01g0500400	1	17262122	17263066	Conserved hypothetical protein.	1	1	2	6	4	5	1	3	6
Os01g0500500	1	17266185	17274780	Hypothetical conserved gene.	1	1	5	4	2	3	1	6	6
Os01g0500600	1	17275548	17278302	Hypothetical protein.	1	1	2	3	3	4	1	2	4
Os01g0500825	1	17301041	17305995	Conserved hypothetical protein.	2	1	5	6	4	6	1	3	6
Os01g0500900	1	17301967	17303705	Rossmann-like alpha/beta/alpha sandwich fold domain containing protein.	2	1	4	5	6	5	1	3	6
Os01g0501000	1	17309384	17325760	Conserved hypothetical protein.	3	1	5	8	4	7	2	6	8
Os01g0501700	1	17341236	17346405	Similar to TATC (CpTatC).	1	1	2	2	2	2	1	2	2
Os01g0501800	1	17349338	17350785	Similar to Photosystem II oxygen-evolving complex protein 1 (Fragment).	2	1	4	3	5	3	2	4	5
Os01g0502300	1	17384240	17387239	Similar to palmitoyl-acyl carrier protein thioesterase.	2	1	4	3	3	3	2	4	4
Os01g0502400	1	17394305	17404420	2OG-Fe(II) oxygenase domain containing protein.	2	1	3	6	5	6	1	4	6
Os01g0502700	1	17420279	17421266	Similar to Histone H2A.	2	1	5	3	4	3	1	5	5
Os01g0502800	1	17422915	17427640	RNA recognition motif domain domain containing protein.	2	1	4	4	4	5	1	3	5
Os01g0502900	1	17425616	17426120	Similar to Histone H2B.2.	2	1	4	6	3	6	1	5	6
Os01g0503400	1	17454023	17464973	Similar to (Rice Genome Annotation Project) metal transporter Nramp6.	1	1	3	5	2	4	1	3	5
Os01g0504100	1	17490478	17491818	Protein of unknown function DUF250 domain containing protein.	1	1	4	3	5	2	1	4	5
Os01g0504500	1	17504553	17512361	Similar to Transparent testa 12 protein.	2	1	3	4	5	4	1	3	5
Os01g0504950	1	17559698	17565462	Hypothetical gene.	1	1	5	3	3	2	1	4	5
Os01g0505400	1	17560761	17564889	Similar to 2-hydroxyphytanoyl-CoA lyase.	1	1	3	5	2	4	1	3	5
Os01g0505500	1	17565806	17567476	Pentatricopeptide repeat domain containing protein.	1	1	5	2	3	3	1	4	5
Os01g0505600	1	17581215	17582104	EF-Hand type domain containing protein.	2	1	3	4	3	3	1	3	4
Os01g0505700	1	17583645	17586287	Conserved hypothetical protein.	2	1	5	5	4	3	1	6	6
Os01g0505866	1	17583755	17585528	Hypothetical gene.	2	1	5	5	4	3	1	6	6
Os01g0506100	1	17605172	17607509	Pentatricopeptide repeat domain containing protein.	2	1	3	5	4	5	1	3	5
Os01g0506200	1	17612391	17626954	Tetratricopeptide-like helical domain containing protein.	2	1	3	5	4	5	1	3	5
Os01g0507000	1	17681439	17683119	Non-protein coding transcript.	1	1	4	3	2	2	1	4	4
Os01g0507300	1	17697147	17706364	Protein of unknown function DUF92, transmembrane family protein.	2	1	3	4	5	3	1	3	5
Os01g0507500	1	17708828	17713352	Transcription elognation factor Eaf, N-terminal domain containing protein.	2	1	3	3	3	3	1	3	3
Os01g0507700	1	17741064	17742255	Heavy metal transport/detoxification protein domain containing protein.	1	1	2	2	2	2	1	2	2
Os01g0507900	1	17746363	17752009	Similar to NClpP3 (ATP-dependent Clp protease proteolytic subunit ClpP3).	2	1	3	5	6	4	1	3	6
Os01g0508000	1	17756115	17764819	Similar to Beta-glucosidase.	2	1	3	6	5	4	2	3	6
Os01g0508100	1	17767883	17768453	Ferritin/ribonucleotide reductase-like family protein.	1	1	4	3	3	2	1	4	4
Os01g0508300	1	17792209	17794497	Conserved hypothetical protein.	1	1	2	3	3	3	1	2	3
Os01g0508500	1	17798266	17799004	Conserved hypothetical protein.	3	1	6	4	5	4	2	7	7
Os01g0509400	1	17859771	17860637	Conserved hypothetical protein.	2	1	4	4	3	3	1	4	4
Os01g0509700	1	17881781	17885487	Conserved hypothetical protein.	2	1	6	4	3	3	2	5	6
Os01g0509750	1	17886583	17887008	Similar to Anther-specific proline-rich protein APG.	2	1	3	5	4	4	1	3	5
Os01g0509800	1	17892590	17892946	Similar to Anther-specific proline-rich protein APG.	1	1	2	3	3	3	1	2	3
Os01g0509900	1	17894912	17898610	F-box domain, Skp2-like domain containing protein.	1	1	3	3	2	3	1	3	3
Os01g0510100	1	17904834	17910037	MAP kinase kinase 1.	1	1	3	5	4	5	1	2	5
Os01g0510200	1	17911538	17912144	Conserved hypothetical protein.	1	1	4	5	5	6	2	3	6
Os01g0510500	1	17945068	17947079	Conserved hypothetical protein.	1	1	4	2	2	2	1	3	4
Os01g0510600	1	17947850	17951625	Tetratricopeptide-like helical domain containing protein.	1	1	2	3	4	3	1	3	4
Os01g0510701	1	17959629	17960325	Hypothetical conserved gene.	1	1	4	2	3	2	1	3	4
Os01g0510800	1	17960990	17968544	Histone-fold domain containing protein.	2	1	5	4	3	4	1	4	5
Os01g0510901	1	17967782	17973329	Conserved hypothetical protein.	2	1	5	3	3	3	2	4	5
Os01g0511000	1	17975866	17977327	Similar to LOB domain protein 40.	3	1	8	6	4	5	2	7	8
Os01g0511100	1	17990846	17993750	UspA domain containing protein.	1	1	2	2	2	2	1	2	2
Os01g0511200	1	17994680	17997769	Conserved hypothetical protein.	1	1	2	3	3	3	1	2	3
Os01g0511300	1	17999387	18002863	Proteasome component region PCI domain containing protein.	1	1	6	3	2	4	1	5	6
Os01g0511400	1	18004602	18008011	Similar to plant-specific domain TIGR01568 family protein.	2	1	6	3	4	3	1	5	6
Os01g0511600	1	18013678	18017027	Similar to lrgB-like family protein.	2	1	5	4	3	4	1	6	6
Os01g0511700	1	18022167	18023518	Conserved hypothetical protein.	1	1	2	4	3	5	1	2	5
Os01g0511800	1	18026557	18030344	Conserved hypothetical protein.	2	1	5	4	3	4	1	4	5
Os01g0512100	1	18041761	18050083	Similar to Chaperone protein dnaJ 15 (Protein ALTERED RESPONSE TO GRAVITY) (AtARG1) (AtJ15) (AtDjB15).	6	1	3	3	5	2	1	4	6
Os01g0512200	1	18051553	18054687	Armadillo-type fold domain containing protein.	1	1	4	3	4	2	1	5	5
Os01g0512400	1	18062252	18062861	Conserved hypothetical protein.	1	1	2	2	3	2	1	2	3
Os01g0512700	1	18073579	18074311	Zinc finger, C2H2 domain containing protein.	2	1	4	3	5	3	1	3	5
Os01g0512800	1	18077464	18078185	CS-like domain domain containing protein.	1	1	3	2	5	2	1	4	5
Os01g0513100	1	18087603	18092828	Similar to Protein phosphatase 2C ABI2.	1	1	3	3	2	3	1	4	4
Os01g0513200	1	18101569	18111530	Hypothetical conserved gene.	2	1	4	4	3	4	1	3	4
Os01g0513400	1	18124934	18128862	Protein of unknown function DUF789 family protein.	1	1	2	6	4	5	1	3	6
Os01g0513500	1	18130245	18131759	Hypothetical gene.	1	1	3	2	2	2	1	3	3
Os01g0513700	1	18135292	18138311	Similar to trafficking protein particle complex subunit 1.	2	1	4	3	5	3	2	4	5
Os01g0513800	1	18140790	18142881	Similar to Brix domain containing protein 1 homolog.	2	1	3	4	5	4	2	3	5
Os01g0513850	1	18141082	18142581	Hypothetical protein.	2	1	3	4	4	4	2	3	4
Os01g0513900	1	18150939	18157844	Similar to Kinesin heavy chain (Fragment).	1	1	2	4	2	3	1	2	4
Os01g0513950	1	18156852	18157164	Hypothetical protein.	1	1	2	2	3	2	1	2	3
Os01g0514000	1	18158654	18163519	Similar to 50S ribosomal protein L24e.	1	1	2	4	3	4	1	3	4
Os01g0514300	1	18163750	18173557	Armadillo-type fold domain containing protein.	1	1	3	3	5	3	2	4	5
Os01g0514450	1	18176968	18177876	Pentatricopeptide repeat domain containing protein.	1	1	3	4	5	4	2	3	5
Os01g0514600	1	18186985	18193374	Similar to Fimbrin 1 (AtFIM1).	1	1	3	5	4	5	1	2	5
Os01g0514700	1	18205177	18208214	Serine/threonine protein kinase-related domain containing protein.	2	1	3	4	4	4	1	3	4
Os01g0514850	1	18205238	18208057	Hypothetical protein.	2	1	4	3	3	3	1	4	4
Os01g0515300	1	18229321	18233091	Similar to Leucine Rich Repeat family protein.	2	2	3	6	4	5	1	3	6
Os01g0516200	1	18259513	18267127	Similar to Stress-responsive protein.	2	1	6	4	5	3	1	7	7
Os01g0516600	1	18284605	18288878	Similar to Stable protein 1.	1	1	4	3	2	3	1	3	4
Os01g0516625	1	18295549	18303762	Hypothetical protein.	2	1	5	5	3	5	1	4	5
Os01g0516700	1	18298221	18303977	Similar to glycosyltransferase family 28 C-terminal domain containing protein.	2	1	5	5	3	5	1	4	5
Os01g0516900	1	18306492	18335584	ABC transporter-like domain containing protein.	3	1	5	8	4	7	2	6	8
Os01g0517500	1	18352836	18354506	Similar to Polygalacturonase (Fragment).	1	1	2	4	5	3	1	2	5
Os01g0517800	1	18364957	18366441	Hypothetical conserved gene.	2	1	3	4	4	4	1	3	4
Os01g0517900	1	18370910	18372056	Similar to Luminal binding protein.	1	1	2	3	3	3	1	2	3
Os01g0518000	1	18374765	18376668	Protein of unknown function DUF597 family protein.	1	1	3	2	2	2	1	3	3
Os01g0518300	1	18386243	18386927	Conserved hypothetical protein.	2	1	5	3	4	3	1	6	6
Os01g0518400	1	18390223	18394126	Similar to Transposon protein.	2	1	6	4	3	5	1	6	6
Os01g0518500	1	18394242	18401686	Glycoside hydrolase, family 27 protein.	1	1	4	2	5	3	1	4	5
Os01g0518651	1	18405728	18408073	Leucine-rich repeat domain containing protein.	1	1	3	1	2	3	1	3	3
Os01g0518800	1	18417660	18418723	Conserved hypothetical protein.	2	1	3	1	3	3	2	3	3
Os01g0519050	1	18435821	18437883	Hypothetical gene.	1	1	4	2	3	5	2	4	5
Os01g0519100	1	18438339	18439607	Kelch-type beta propeller domain containing protein.	1	1	5	2	4	3	2	5	5
Os01g0519400	1	18446993	18448858	Conserved hypothetical protein.	1	1	2	1	3	2	1	2	3
Os01g0519700	1	18460124	18460861	Hypothetical protein.	1	1	2	1	2	2	1	2	2
Os01g0520180	1	18503273	18503755	Hypothetical conserved gene.	2	1	6	1	5	4	1	3	6
Os01g0520340	1	18527781	18531782	Hypothetical conserved gene.	6	1	5	2	3	4	2	4	6
Os01g0520500	1	18530333	18531309	Conserved hypothetical protein.	6	1	3	2	4	5	2	5	6
Os01g0520600	1	18531902	18540738	NB-ARC domain containing protein.	4	1	5	2	3	3	2	3	5
Os01g0520800	1	18555703	18556813	Hypothetical protein.	2	1	3	1	4	3	1	3	4
Os01g0521200	1	18584847	18587837	Similar to cDNA clone:J023118N19, full insert sequence.	2	1	3	1	5	4	1	4	5
Os01g0521400	1	18593290	18597834	Similar to lipase family protein.	3	1	4	2	6	5	2	5	6
Os01g0521500	1	18601026	18611536	Heat shock protein DnaJ family protein.	4	1	5	2	3	3	2	3	5
Os01g0521550	1	18601082	18611292	Hypothetical protein.	3	1	4	2	5	5	2	5	5
Os01g0521600	1	18613736	18616526	Similar to NB-ARC domain containing protein, expressed.	3	1	4	2	5	5	2	5	5
Os01g0522100	1	18626121	18627135	Conserved hypothetical protein.	5	1	4	1	2	3	1	3	5
Os01g0522400	1	18639233	18641762	Armadillo-like helical domain containing protein.	2	1	6	3	4	5	3	5	6
Os01g0522800	1	18659094	18662684	Conserved hypothetical protein.	1	1	3	2	4	5	2	6	6
Os01g0522950	1	18663624	18665275	Conserved hypothetical protein.	1	1	5	2	4	3	2	4	5
Os01g0523000	1	18668266	18669004	Hypothetical gene.	1	1	3	2	5	4	2	5	5
Os01g0523100	1	18671229	18674473	Protein kinase, catalytic domain domain containing protein.	1	1	6	2	5	3	2	4	6
Os01g0523250	1	18671367	18674451	Hypothetical protein.	1	1	5	2	5	3	2	4	5
Os01g0523401	1	18687833	18688211	Similar to ribosomal protein S18.	1	1	3	2	4	4	1	4	4
Os01g0523600	1	18703975	18705050	Hypothetical protein.	1	1	4	1	4	4	2	3	4
Os01g0523800	1	18704760	18706173	Hypothetical conserved gene.	1	1	5	1	4	4	2	3	5
Os01g0524251	1	18720539	18721863	Conserved hypothetical protein.	1	1	2	1	2	2	1	2	2
Os01g0524400	1	18749285	18750480	Conserved hypothetical protein.	1	1	2	1	3	4	1	5	5
Os01g0524500	1	18755303	18756817	Conserved hypothetical protein.	1	1	2	1	4	4	1	3	4
Os01g0524700	1	18763270	18774476	Armadillo-like helical domain containing protein.	1	1	4	1	2	2	1	3	4
Os01g0525100	1	18780600	18781392	Conserved hypothetical protein.	1	1	3	1	4	2	1	4	4
Os01g0525350	1	18818271	18819071	Similar to RTFL15 (ROTUNDIFOLIA LIKE 15).	1	1	4	1	3	5	1	2	5
Os01g0525700	1	18833287	18833812	Similar to DVL4/RTFL17 (ROTUNDIFOLIA LIKE 17).	2	1	3	2	5	3	2	4	5
Os01g0525701	1	18835667	18836039	Similar to DVL4/RTFL17 (ROTUNDIFOLIA LIKE 17).	1	1	2	1	4	2	1	3	4
Os01g0525800	1	18839056	18839612	Similar to DVL5.	1	1	3	1	2	4	1	4	4
Os01g0526100	1	18847970	18851815	Similar to splicing factor 45.	1	1	5	2	3	6	2	4	6
Os01g0526200	1	18853609	18857307	TRAUB family protein.	1	1	2	1	4	2	1	3	4
Os01g0527400	1	18923609	18939279	Transcription elongation factor S-II, central region domain containing protein.	1	1	3	2	5	4	1	6	6
Os01g0527600	1	18940389	18943033	RNA-dependent RNA polymerase, eukaryotic-type domain containing protein.	2	1	5	2	4	3	1	4	5
Os01g0527700	1	18961353	18969005	Protohaem IX farnesyltransferase, mitochondria domain containing protein.	1	1	2	1	4	5	1	3	5
Os01g0527900	1	18972507	18977135	Hypothetical conserved gene.	2	1	6	1	5	3	1	4	6
Os01g0528000	1	18977424	18978319	Transcription factor IIIC, subunit 5 domain containing protein.	2	1	5	1	6	3	1	4	6
Os01g0528300	1	18992785	18994974	Similar to OSIGBa0142C11.3 protein.	2	1	5	2	3	4	2	5	5
Os01g0528800	1	19009708	19014136	Similar to Cinnamyl alcohol dehydrogenase.	2	1	3	1	5	4	1	6	6
Os01g0529800	1	19059236	19061167	Similar to Very-long-chain fatty acid condensing enzyme CUT1.	1	1	4	1	3	3	1	2	4
Os01g0530100	1	19073048	19073890	Conserved hypothetical protein.	2	1	3	2	6	4	2	5	6
Os01g0530300	1	19079255	19081450	SANT associated domain containing protein.	1	1	5	1	3	2	1	4	5
Os01g0530341	1	19084318	19085025	Similar to Adenylate cyclase.	1	1	4	1	5	2	1	3	5
Os01g0530366	1	19085856	19088186	RNA polymerase Rbp10 domain containing protein.	1	1	4	1	3	2	1	4	4
Os01g0530400	1	19089919	19094304	Thioredoxin fold domain containing protein.	2	1	4	2	5	3	2	5	5
Os01g0530450	1	19093176	19094105	Similar to Biostress-resistance-related protein (Fragment).	2	1	4	2	6	3	2	5	6
Os01g0530500	1	19095631	19097491	Protein of unknown function DUF295 domain containing protein.	2	1	4	2	5	4	2	3	5
Os01g0531000	1	19110942	19114994	RNAse P, Rpr2/Rpp21 subunit domain containing protein.	1	1	4	2	6	3	1	5	6
Os01g0531200	1	19115283	19122409	Phospholipase C, phosphatidylinositol-specific, Y domain domain containing protein.	1	1	4	1	3	2	1	4	4
Os01g0531300	1	19123194	19126486	Hypothetical conserved gene.	2	1	5	2	6	3	2	4	6
Os01g0531400	1	19129984	19131278	Hypothetical conserved gene.	2	1	4	2	5	3	2	5	5
Os01g0531500	1	19135843	19139893	Dienelactone hydrolase domain containing protein.	1	1	6	2	5	3	2	4	6
Os01g0532100	1	19173908	19176093	Tetratricopeptide TPR2 domain containing protein.	1	1	2	1	2	2	1	3	3
Os01g0532200	1	19178242	19185746	FF domain domain containing protein.	1	1	3	1	2	2	1	2	3
Os01g0532300	1	19200090	19201308	Conserved hypothetical protein.	1	1	5	2	4	3	1	6	6
Os01g0532600	1	19242042	19243812	Similar to HKT1 (High-affinity potassium uptake transporter).	1	1	2	1	3	3	1	3	3
Os01g0532700	1	19245153	19248201	Conserved hypothetical protein.	1	1	2	1	3	3	1	4	4
Os01g0532800	1	19252892	19257320	Similar to Condensin complex subunit 2.	1	1	2	1	5	3	1	4	5
Os01g0533000	1	19258575	19266655	Similar to predicted protein.	1	1	4	1	3	3	1	2	4
Os01g0533100	1	19275013	19282465	Similar to ATGSL07 (glucan synthase-like 7); 1,3-beta-glucan synthase/ transferase, transferring glycosyl groups.	1	1	3	1	4	3	2	3	4
Os01g0533400	1	19295569	19302138	Glycoside hydrolase, family 35 protein.	1	1	4	2	5	3	2	3	5
Os01g0533450	1	19302623	19303257	Similar to RNA-binding protein Nova-1.	1	1	3	2	4	3	2	3	4
Os01g0533500	1	19303393	19306036	Similar to Callose synthase 1 catalytic subunit.	1	1	3	2	5	4	2	4	5
Os01g0533800	1	19317853	19325937	Conserved hypothetical protein.	2	1	6	2	5	4	2	3	6
Os01g0533900	1	19352055	19359444	Similar to Multidrug resistance protein 1 homolog.	2	1	4	2	3	5	2	4	5
Os01g0534700	1	19381153	19387198	ABC transporter, transmembrane domain domain containing protein.	2	1	4	1	3	2	1	2	4
Os01g0534800	1	19389831	19392838	Similar to PRLI-interacting factor K (Fragment).	3	1	4	1	4	2	1	2	4
Os01g0534900	1	19394542	19405480	Similar to Hv711N16.16 (Fragment).	1	1	4	1	3	2	1	2	4
Os01g0535100	1	19434294	19435079	Zinc finger, RING-type domain containing protein.	1	1	4	1	3	2	2	2	4
Os01g0535300	1	19437901	19438842	Zinc finger, RING-type domain containing protein.	1	1	4	1	3	1	2	1	4
Os01g0535400	1	19454154	19458225	Protein kinase, catalytic domain domain containing protein.	1	1	3	1	4	2	1	2	4
Os01g0535650	1	19454577	19456091	Hypothetical protein.	1	1	4	1	3	2	1	2	4
Os01g0535900	1	19466307	19469005	Similar to methyltransferase.	1	1	3	1	2	1	1	1	3
Os01g0536000	1	19469262	19477590	Similar to CBL-interacting serine/threonine-protein kinase 24 (EC 2.7.1.37) (SNF1-related kinase 3.11) (SALT OVERLY SENSITIVE 2 protein).	2	1	3	1	4	2	2	2	4
Os01g0536200	1	19488074	19488533	Conserved hypothetical protein.	1	1	4	1	3	2	1	2	4
Os01g0536400	1	19505311	19508410	Isopenicillin N synthase family protein.	1	1	3	1	2	1	1	1	3
Os01g0536433	1	19507442	19508342	Hypothetical protein.	1	1	3	1	2	1	1	1	3
Os01g0536466	1	19509834	19510988	Conserved hypothetical protein.	1	1	2	1	3	1	1	1	3
Os01g0536501	1	19516756	19518873	Disease resistance protein domain containing protein.	2	1	4	2	3	2	2	2	4
Os01g0536950	1	19539370	19540140	Similar to Rust resistance protein rp3-1.	1	1	4	1	3	2	1	2	4
Os01g0537250	1	19549155	19550345	Protein of unknown function DUF3778 domain containing protein.	1	1	2	1	3	1	1	1	3
Os01g0538000	1	19681825	19686310	Conserved hypothetical protein.	2	1	2	1	3	2	2	2	3
Os01g0539400	1	19824231	19826621	Hypothetical protein.	1	1	2	1	3	1	1	1	3
Os01g0539900	1	19845620	19848402	Conserved hypothetical protein.	1	1	2	1	3	1	1	1	3
Os01g0540000	1	19849324	19850690	Similar to T22C5.14.	1	1	2	1	1	1	1	1	2
Os01g0540300	1	19853580	19854168	Rac-like GTP-binding protein 2.	1	1	2	1	2	1	1	1	2
Os01g0540400	1	19855213	19856657	Transposase, MuDR, plant domain containing protein.	1	1	3	1	3	2	1	2	3
Os01g0540800	1	19874748	19881638	Conserved hypothetical protein.	2	1	3	1	4	5	2	5	5
Os01g0541000	1	19882057	19885523	Transcriptional factor B3 family protein.	1	1	4	1	3	1	2	1	4
Os01g0541600	1	19911224	19914280	RNAse P, Rpr2/Rpp21 subunit domain containing protein.	2	1	5	1	4	3	1	3	5
Os01g0541800	1	19959667	19961939	MtN3 and saliva related transmembrane protein family protein.	1	1	2	1	3	1	1	1	3
Os01g0541900	1	19962944	19970079	Protein kinase, core domain containing protein.	2	1	2	1	3	2	1	2	3
[truncated: 33,574 more rows]
